# Supplementary material for: Monopolizing Sanctioning Power under Noise Eliminates Perverse Punishment But Does Not Increase Cooperation
Source: Front Behav Neurosci. 2016 Sep 29;10:180. doi: 10.3389/fnbeh.2016.00180 (PMC5040719; doi:10.3389/fnbeh.2016.00180)
Supplement: Supplementary file 2 [file DataSheet1.CSV]

SessionID	Session	Period	Subject	Group	treatment	multi	k	lambda	rank	Type	Authority	randrank	Contribution	Time_Contribution	con1	con2	con3	con4	SumCon	input_T1	input_T2	input_T3	input_T4	Time_Punishment	Sum1	Sum2	Sum3	Sum4	SumMe	Kosten	TotalSum	endgewinn	Time_ProfitStage	PG	Pun	Gewinn
120313_0903	1	1	8	1	1	0.4	3	1	4	2	0	3	20	8	20	20	14	8	62	0	0	0	0	32	0	0	0	0	0	0	0	34.8	13	24.8	0	34.8
120313_0903	1	1	14	1	1	0.4	3	1	2	5	1	5	NA	12	20	20	14	8	62	0	0	0	0	8	0	0	0	0	0	0	0	64.8	13	24.8	0	64.8
120313_0903	1	1	16	1	1	0.4	3	1	3	4	0	1	8	6	20	20	14	8	62	0	0	0	0	18	0	0	0	0	0	0	0	46.8	10	36.8	0	46.8
120313_0903	1	1	7	1	1	0.4	3	1	1	3	0	4	14	7	20	20	14	8	62	0	0	0	0	8	0	0	0	0	0	0	0	40.8	8	30.8	0	40.8
120313_0903	1	1	2	1	1	0.4	3	1	0	1	0	2	20	6	20	20	14	8	62	0	0	0	0	20	0	0	0	0	0	0	0	34.8	5	24.8	0	34.8
120313_0903	1	2	16	1	1	0.4	3	1	0	4	0	1	12	3	20	20	14	12	66	0	0	0	0	6	0	0	0	0	0	0	0	91.2	8	34.4	0	44.4
120313_0903	1	2	2	1	1	0.4	3	1	0	1	0	4	20	5	20	20	14	12	66	0	0	0	0	8	0	0	0	0	0	0	0	71.2	6	26.4	0	36.4
120313_0903	1	2	7	1	1	0.4	3	1	0	3	0	3	14	14	20	20	14	12	66	0	0	0	0	6	0	0	0	0	0	0	0	83.2	4	32.4	0	42.4
120313_0903	1	2	8	1	1	0.4	3	1	0	2	0	2	20	2	20	20	14	12	66	0	0	0	0	9	0	0	0	0	0	0	0	71.2	3	26.4	0	36.4
120313_0903	1	2	14	1	1	0.4	3	1	0	5	1	5	NA	3	20	20	14	12	66	0	0	0	0	4	0	0	0	0	0	0	0	131.2	3	26.4	0	66.4
120313_0903	1	3	16	1	1	0.4	3	1	0	4	0	4	12	4	20	20	10	12	62	0	0	0	0	9	0	0	0	0	0	0	0	134	7	32.8	0	42.8
120313_0903	1	3	7	1	1	0.4	3	1	0	3	0	1	10	5	20	20	10	12	62	0	0	0	0	3	0	0	0	0	0	0	0	128	4	34.8	0	44.8
120313_0903	1	3	8	1	1	0.4	3	1	0	2	0	2	20	3	20	20	10	12	62	0	0	0	0	12	0	0	0	0	0	0	0	106	3	24.8	0	34.8
120313_0903	1	3	2	1	1	0.4	3	1	0	1	0	3	20	2	20	20	10	12	62	0	0	0	0	5	0	0	0	0	0	0	0	106	3	24.8	0	34.8
120313_0903	1	3	14	1	1	0.4	3	1	0	5	1	5	NA	3	20	20	10	12	62	0	0	0	0	1	0	0	0	0	0	0	0	196	3	24.8	0	64.8
120313_0903	1	4	16	1	1	0.4	3	1	0	4	0	3	20	2	10	20	0	20	50	0	0	0	0	6	0	0	0	0	0	0	0	164	6	20	0	30
120313_0903	1	4	8	1	1	0.4	3	1	0	2	0	1	20	3	10	20	0	20	50	0	0	0	0	12	0	0	0	0	0	0	0	136	3	20	0	30
120313_0903	1	4	2	1	1	0.4	3	1	0	1	0	4	10	3	10	20	0	20	50	0	0	0	0	10	0	0	0	0	0	0	0	146	3	30	0	40
120313_0903	1	4	14	1	1	0.4	3	1	0	5	1	5	NA	1	10	20	0	20	50	0	0	0	0	4	0	0	0	0	0	0	0	256	2	20	0	60
120313_0903	1	4	7	1	1	0.4	3	1	0	3	0	2	0	3	10	20	0	20	50	0	0	0	0	3	0	0	0	0	0	0	0	178	2	40	0	50
120313_0903	1	5	8	1	1	0.4	3	1	0	2	0	2	0	1	20	0	20	12	52	0	0	0	0	8	0	5	0	0	5	0	5	171.8	10	40.8	15	35.8
120313_0903	1	5	7	1	1	0.4	3	1	0	3	0	1	20	1	20	0	20	12	52	0	5	0	0	12	0	5	0	0	0	5	5	203.8	6	20.8	0	25.8
120313_0903	1	5	16	1	1	0.4	3	1	0	4	0	3	12	3	20	0	20	12	52	0	0	0	0	8	0	5	0	0	0	0	5	202.8	6	28.8	0	38.8
120313_0903	1	5	14	1	1	0.4	3	1	0	5	1	5	NA	2	20	0	20	12	52	0	0	0	0	1	0	5	0	0	5	0	5	311.8	6	20.8	15	55.8
120313_0903	1	5	2	1	1	0.4	3	1	0	1	0	4	20	1	20	0	20	12	52	0	0	0	0	7	0	5	0	0	0	0	5	176.8	3	20.8	0	30.8
120313_0903	1	6	2	1	1	0.4	3	1	0	1	0	3	10	2	10	20	10	12	52	0	0	0	0	6	5	0	0	0	5	0	5	202.6	5	30.8	15	25.8
120313_0903	1	6	8	1	1	0.4	3	1	0	2	0	4	20	2	10	20	10	12	52	0	0	0	0	9	5	0	0	0	0	0	5	202.6	4	20.8	0	30.8
120313_0903	1	6	16	1	1	0.4	3	1	0	4	0	1	12	2	10	20	10	12	52	0	0	0	0	7	5	0	0	0	0	0	5	241.6	4	28.8	0	38.8
120313_0903	1	6	14	1	1	0.4	3	1	0	5	1	5	NA	3	10	20	10	12	52	0	0	0	0	2	5	0	0	0	5	0	5	367.6	4	20.8	15	55.8
120313_0903	1	6	7	1	1	0.4	3	1	0	3	0	2	10	2	10	20	10	12	52	5	0	0	0	8	5	0	0	0	0	5	5	239.6	2	30.8	0	35.8
120313_0903	1	7	16	1	1	0.4	3	1	0	4	0	2	12	2	20	20	14	12	66	0	0	0	0	5	0	0	1	1	1	0	2	283	6	34.4	3	41.4
120313_0903	1	7	8	1	1	0.4	3	1	0	2	0	3	20	2	20	20	14	12	66	0	0	1	1	9	0	0	1	1	0	2	2	237	4	26.4	0	34.4
120313_0903	1	7	7	1	1	0.4	3	1	0	3	0	1	14	3	20	20	14	12	66	0	0	0	0	4	0	0	1	1	1	0	2	279	4	32.4	3	39.4
120313_0903	1	7	14	1	1	0.4	3	1	0	5	1	5	NA	5	20	20	14	12	66	0	0	0	0	3	0	0	1	1	2	0	2	432	3	26.4	6	64.4
120313_0903	1	7	2	1	1	0.4	3	1	0	1	0	4	20	3	20	20	14	12	66	0	0	0	0	7	0	0	1	1	0	0	2	239	2	26.4	0	36.4
120313_0903	1	8	16	1	1	0.4	3	1	0	4	0	2	16	2	20	20	10	16	66	0	0	1	0	6	0	0	4	0	0	1	4	322.4	3	30.4	0	39.4
120313_0903	1	8	7	1	1	0.4	3	1	0	3	0	1	10	3	20	20	10	16	66	0	0	0	0	4	0	0	4	0	4	0	4	313.4	3	36.4	12	34.4
120313_0903	1	8	14	1	1	0.4	3	1	0	5	1	5	NA	3	20	20	10	16	66	0	0	0	0	2	0	0	4	0	4	0	4	494.4	3	26.4	12	62.4
120313_0903	1	8	8	1	1	0.4	3	1	0	2	0	3	20	2	20	20	10	16	66	0	0	2	0	10	0	0	4	0	0	2	4	271.4	2	26.4	0	34.4
120313_0903	1	8	2	1	1	0.4	3	1	0	1	0	4	20	2	20	20	10	16	66	0	0	1	0	7	0	0	4	0	0	1	4	274.4	0	26.4	0	35.4
120313_0903	1	9	16	1	1	0.4	3	1	0	4	0	4	20	1	20	20	0	20	60	0	0	10	0	7	0	0	18	0	0	10	18	346.4	5	24	0	24
120313_0903	1	9	7	1	1	0.4	3	1	0	3	0	3	0	0	20	20	0	20	60	0	0	0	0	3	0	0	18	0	18	0	18	313.4	5	44	54	0
120313_0903	1	9	14	1	1	0.4	3	1	0	5	1	5	NA	3	20	20	0	20	60	0	0	0	0	0	0	0	18	0	18	0	18	540.4	4	24	54	46
120313_0903	1	9	8	1	1	0.4	3	1	0	2	0	1	20	2	20	20	0	20	60	0	0	5	0	9	0	0	18	0	0	5	18	300.4	3	24	0	29
120313_0903	1	9	2	1	1	0.4	3	1	0	1	0	2	20	1	20	20	0	20	60	0	0	3	0	6	0	0	18	0	0	3	18	305.4	1	24	0	31
120313_0903	1	10	14	1	1	0.4	3	1	0	5	1	5	NA	0	20	20	20	20	80	0	0	0	0	13	0	0	0	0	0	0	0	612.4	2	32	0	72
120313_0903	1	10	8	1	1	0.4	3	1	0	2	0	1	20	1	20	20	20	20	80	0	0	0	0	7	0	0	0	0	0	0	0	342.4	2	32	0	42
120313_0903	1	10	16	1	1	0.4	3	1	0	4	0	4	20	2	20	20	20	20	80	0	0	0	0	4	0	0	0	0	0	0	0	388.4	1	32	0	42
120313_0903	1	10	2	1	1	0.4	3	1	0	1	0	3	20	1	20	20	20	20	80	0	0	0	0	4	0	0	0	0	0	0	0	347.4	1	32	0	42
120313_0903	1	10	7	1	1	0.4	3	1	0	3	0	2	20	1	20	20	20	20	80	0	0	0	0	3	0	0	0	0	0	0	0	355.4	1	32	0	42
120313_0903	1	11	8	1	1	0.4	3	1	0	2	0	2	20	1	20	20	14	20	74	0	0	1	0	8	0	0	2	0	0	1	2	381	2	29.6	0	38.6
120313_0903	1	11	16	1	1	0.4	3	1	0	4	0	3	20	2	20	20	14	20	74	0	0	0	0	5	0	0	2	0	0	0	2	428	2	29.6	0	39.6
120313_0903	1	11	2	1	1	0.4	3	1	0	1	0	1	20	1	20	20	14	20	74	0	0	1	0	4	0	0	2	0	0	1	2	386	1	29.6	0	38.6
120313_0903	1	11	7	1	1	0.4	3	1	0	3	0	4	14	5	20	20	14	20	74	0	0	0	0	3	0	0	2	0	2	0	2	395	1	35.6	6	39.6
120313_0903	1	11	14	1	1	0.4	3	1	0	5	1	5	NA	0	20	20	14	20	74	0	0	0	0	2	0	0	2	0	2	0	2	680	0	29.6	6	67.6
120313_0903	1	12	16	1	1	0.4	3	1	0	4	0	2	18	2	20	20	12	18	70	0	0	1	0	5	0	0	4	1	1	1	5	464	6	30	3	36
120313_0903	1	12	14	1	1	0.4	3	1	0	5	1	5	NA	0	20	20	12	18	70	0	0	0	0	0	0	0	4	1	5	0	5	743	3	28	15	63
120313_0903	1	12	8	1	1	0.4	3	1	0	2	0	4	20	2	20	20	12	18	70	0	0	2	1	10	0	0	4	1	0	3	5	416	2	28	0	35
120313_0903	1	12	7	1	1	0.4	3	1	0	3	0	1	12	3	20	20	12	18	70	0	0	0	0	3	0	0	4	1	4	0	5	429	2	36	12	34
120313_0903	1	12	2	1	1	0.4	3	1	0	1	0	3	20	1	20	20	12	18	70	0	0	1	0	6	0	0	4	1	0	1	5	423	0	28	0	37
120313_0903	1	13	8	1	1	0.4	3	1	0	2	0	3	20	2	20	20	20	20	80	0	0	0	0	6	0	0	0	0	0	0	0	458	1	32	0	42
120313_0903	1	13	16	1	1	0.4	3	1	0	4	0	2	20	1	20	20	20	20	80	0	0	0	0	2	0	0	0	0	0	0	0	506	1	32	0	42
120313_0903	1	13	2	1	1	0.4	3	1	0	1	0	1	20	1	20	20	20	20	80	0	0	0	0	3	0	0	0	0	0	0	0	465	0	32	0	42
120313_0903	1	13	7	1	1	0.4	3	1	0	3	0	4	20	0	20	20	20	20	80	0	0	0	0	3	0	0	0	0	0	0	0	471	0	32	0	42
120313_0903	1	13	14	1	1	0.4	3	1	0	5	1	5	NA	NA	20	20	20	20	80	0	0	0	0	1	0	0	0	0	0	0	0	815	0	32	0	72
120313_0903	1	14	16	1	1	0.4	3	1	0	4	0	3	20	1	20	20	20	20	80	0	0	0	0	4	0	0	0	0	0	0	0	548	1	32	0	42
120313_0903	1	14	8	1	1	0.4	3	1	0	2	0	1	20	1	20	20	20	20	80	0	0	0	0	7	0	0	0	0	0	0	0	500	0	32	0	42
120313_0903	1	14	2	1	1	0.4	3	1	0	1	0	2	20	1	20	20	20	20	80	0	0	0	0	3	0	0	0	0	0	0	0	507	0	32	0	42
120313_0903	1	14	7	1	1	0.4	3	1	0	3	0	4	20	0	20	20	20	20	80	0	0	0	0	2	0	0	0	0	0	0	0	513	0	32	0	42
120313_0903	1	14	14	1	1	0.4	3	1	0	5	1	5	NA	0	20	20	20	20	80	0	0	0	0	0	0	0	0	0	0	0	0	887	0	32	0	72
120313_0903	1	15	8	1	1	0.4	3	1	0	2	0	3	20	2	20	20	20	20	80	0	0	0	0	7	0	0	0	0	0	0	0	542	0	32	0	42
120313_0903	1	15	16	1	1	0.4	3	1	0	4	0	2	20	1	20	20	20	20	80	0	0	0	0	3	0	0	0	0	0	0	0	590	0	32	0	42
120313_0903	1	15	7	1	1	0.4	3	1	0	3	0	4	20	0	20	20	20	20	80	0	0	0	0	3	0	0	0	0	0	0	0	555	0	32	0	42
120313_0903	1	15	2	1	1	0.4	3	1	0	1	0	1	20	1	20	20	20	20	80	0	0	0	0	2	0	0	0	0	0	0	0	549	0	32	0	42
120313_0903	1	15	14	1	1	0.4	3	1	0	5	1	5	NA	NA	20	20	20	20	80	0	0	0	0	0	0	0	0	0	0	0	0	959	0	32	0	72
120313_0903	1	16	16	1	1	0.4	3	1	0	4	0	2	20	1	20	20	20	20	80	0	0	0	0	3	0	0	0	0	0	0	0	632	2	32	0	42
120313_0903	1	16	8	1	1	0.4	3	1	0	2	0	3	20	2	20	20	20	20	80	0	0	0	0	6	0	0	0	0	0	0	0	584	0	32	0	42
120313_0903	1	16	2	1	1	0.4	3	1	0	1	0	1	20	1	20	20	20	20	80	0	0	0	0	3	0	0	0	0	0	0	0	591	0	32	0	42
120313_0903	1	16	7	1	1	0.4	3	1	0	3	0	4	20	1	20	20	20	20	80	0	0	0	0	3	0	0	0	0	0	0	0	597	0	32	0	42
120313_0903	1	16	14	1	1	0.4	3	1	0	5	1	5	NA	NA	20	20	20	20	80	0	0	0	0	0	0	0	0	0	0	0	0	1031	0	32	0	72
120313_0903	1	17	8	1	1	0.4	3	1	0	2	0	3	20	1	20	20	20	20	80	0	0	0	0	9	0	0	0	0	0	0	0	626	1	32	0	42
120313_0903	1	17	16	1	1	0.4	3	1	0	4	0	2	20	1	20	20	20	20	80	0	0	0	0	3	0	0	0	0	0	0	0	674	0	32	0	42
120313_0903	1	17	2	1	1	0.4	3	1	0	1	0	4	20	0	20	20	20	20	80	0	0	0	0	2	0	0	0	0	0	0	0	633	0	32	0	42
120313_0903	1	17	7	1	1	0.4	3	1	0	3	0	1	20	0	20	20	20	20	80	0	0	0	0	2	0	0	0	0	0	0	0	639	0	32	0	42
120313_0903	1	17	14	1	1	0.4	3	1	0	5	1	5	NA	0	20	20	20	20	80	0	0	0	0	1	0	0	0	0	0	0	0	1103	0	32	0	72
120313_0903	1	18	14	1	1	0.4	3	1	0	5	1	5	NA	5	20	20	20	20	80	0	0	0	0	0	0	0	0	0	0	0	0	1175	4	32	0	72
120313_0903	1	18	8	1	1	0.4	3	1	0	2	0	1	20	2	20	20	20	20	80	0	0	0	0	6	0	0	0	0	0	0	0	668	0	32	0	42
120313_0903	1	18	2	1	1	0.4	3	1	0	1	0	4	20	1	20	20	20	20	80	0	0	0	0	3	0	0	0	0	0	0	0	675	0	32	0	42
120313_0903	1	18	16	1	1	0.4	3	1	0	4	0	3	20	1	20	20	20	20	80	0	0	0	0	2	0	0	0	0	0	0	0	716	0	32	0	42
120313_0903	1	18	7	1	1	0.4	3	1	0	3	0	2	20	0	20	20	20	20	80	0	0	0	0	2	0	0	0	0	0	0	0	681	0	32	0	42
120313_0903	1	19	7	1	1	0.4	3	1	0	3	0	2	20	0	20	20	20	20	80	0	0	0	0	4	0	0	0	0	0	0	0	723	3	32	0	42
120313_0903	1	19	16	1	1	0.4	3	1	0	4	0	1	20	1	20	20	20	20	80	0	0	0	0	2	0	0	0	0	0	0	0	758	1	32	0	42
120313_0903	1	19	8	1	1	0.4	3	1	0	2	0	3	20	2	20	20	20	20	80	0	0	0	0	6	0	0	0	0	0	0	0	710	0	32	0	42
120313_0903	1	19	2	1	1	0.4	3	1	0	1	0	4	20	0	20	20	20	20	80	0	0	0	0	3	0	0	0	0	0	0	0	717	0	32	0	42
120313_0903	1	19	14	1	1	0.4	3	1	0	5	1	5	NA	0	20	20	20	20	80	0	0	0	0	0	0	0	0	0	0	0	0	1247	0	32	0	72
120313_0903	1	20	2	1	1	0.4	3	1	0	1	0	2	20	5	20	20	20	20	80	0	0	0	0	8	0	0	0	0	0	0	0	759	1	32	0	42
120313_0903	1	20	8	1	1	0.4	3	1	0	2	0	4	20	1	20	20	20	20	80	0	0	0	0	5	0	0	0	0	0	0	0	752	0	32	0	42
120313_0903	1	20	16	1	1	0.4	3	1	0	4	0	3	20	1	20	20	20	20	80	0	0	0	0	3	0	0	0	0	0	0	0	800	0	32	0	42
120313_0903	1	20	7	1	1	0.4	3	1	0	3	0	1	20	1	20	20	20	20	80	0	0	0	0	2	0	0	0	0	0	0	0	765	0	32	0	42
120313_0903	1	20	14	1	1	0.4	3	1	0	5	1	5	NA	0	20	20	20	20	80	0	0	0	0	0	0	0	0	0	0	0	0	1319	0	32	0	72
120313_0903	1	21	2	1	1	0.4	3	1	0	1	0	4	20	3	20	20	20	20	80	0	0	0	0	3	0	0	0	0	0	0	0	801	2	32	0	42
120313_0903	1	21	8	1	1	0.4	3	1	0	2	0	1	20	2	20	20	20	20	80	0	0	0	0	7	0	0	0	0	0	0	0	794	0	32	0	42
120313_0903	1	21	7	1	1	0.4	3	1	0	3	0	3	20	2	20	20	20	20	80	0	0	0	0	2	0	0	0	0	0	0	0	807	0	32	0	42
120313_0903	1	21	16	1	1	0.4	3	1	0	4	0	2	20	1	20	20	20	20	80	0	0	0	0	2	0	0	0	0	0	0	0	842	0	32	0	42
120313_0903	1	21	14	1	1	0.4	3	1	0	5	1	5	NA	NA	20	20	20	20	80	0	0	0	0	0	0	0	0	0	0	0	0	1391	0	32	0	72
120313_0903	1	22	2	1	1	0.4	3	1	0	1	0	4	20	4	20	20	20	20	80	0	0	0	0	9	0	0	0	0	0	0	0	843	4	32	0	42
120313_0903	1	22	8	1	1	0.4	3	1	0	2	0	1	20	2	20	20	20	20	80	0	0	0	0	6	0	0	0	0	0	0	0	836	0	32	0	42
120313_0903	1	22	16	1	1	0.4	3	1	0	4	0	3	20	1	20	20	20	20	80	0	0	0	0	2	0	0	0	0	0	0	0	884	0	32	0	42
120313_0903	1	22	7	1	1	0.4	3	1	0	3	0	2	20	0	20	20	20	20	80	0	0	0	0	2	0	0	0	0	0	0	0	849	0	32	0	42
120313_0903	1	22	14	1	1	0.4	3	1	0	5	1	5	NA	0	20	20	20	20	80	0	0	0	0	1	0	0	0	0	0	0	0	1463	0	32	0	72
120313_0903	1	23	2	1	1	0.4	3	1	0	1	0	4	20	3	20	20	20	20	80	0	0	0	0	6	0	0	0	0	0	0	0	885	0	32	0	42
120313_0903	1	23	8	1	1	0.4	3	1	0	2	0	3	20	2	20	20	20	20	80	0	0	0	0	5	0	0	0	0	0	0	0	878	0	32	0	42
120313_0903	1	23	7	1	1	0.4	3	1	0	3	0	1	20	2	20	20	20	20	80	0	0	0	0	2	0	0	0	0	0	0	0	891	0	32	0	42
120313_0903	1	23	16	1	1	0.4	3	1	0	4	0	2	20	0	20	20	20	20	80	0	0	0	0	2	0	0	0	0	0	0	0	926	0	32	0	42
120313_0903	1	23	14	1	1	0.4	3	1	0	5	1	5	NA	NA	20	20	20	20	80	0	0	0	0	0	0	0	0	0	0	0	0	1535	NA	32	0	72
120313_0903	1	24	7	1	1	0.4	3	1	0	3	0	2	20	0	20	20	20	20	80	0	0	0	0	2	0	0	0	0	0	0	0	933	1	32	0	42
120313_0903	1	24	8	1	1	0.4	3	1	0	2	0	4	20	1	20	20	20	20	80	0	0	0	0	4	0	0	0	0	0	0	0	920	0	32	0	42
120313_0903	1	24	2	1	1	0.4	3	1	0	1	0	3	20	2	20	20	20	20	80	0	0	0	0	3	0	0	0	0	0	0	0	927	0	32	0	42
120313_0903	1	24	16	1	1	0.4	3	1	0	4	0	1	20	1	20	20	20	20	80	0	0	0	0	3	0	0	0	0	0	0	0	968	0	32	0	42
120313_0903	1	24	14	1	1	0.4	3	1	0	5	1	5	NA	0	20	20	20	20	80	0	0	0	0	0	0	0	0	0	0	0	0	1607	NA	32	0	72
120313_0903	1	25	7	1	1	0.4	3	1	0	3	0	3	20	0	20	20	20	20	80	0	0	0	0	5	0	0	0	0	0	0	0	975	0	32	0	42
120313_0903	1	25	2	1	1	0.4	3	1	0	1	0	2	20	3	20	20	20	20	80	0	0	0	0	3	0	0	0	0	0	0	0	969	0	32	0	42
120313_0903	1	25	16	1	1	0.4	3	1	0	4	0	1	20	1	20	20	20	20	80	0	0	0	0	3	0	0	0	0	0	0	0	1010	0	32	0	42
120313_0903	1	25	8	1	1	0.4	3	1	0	2	0	4	20	1	20	20	20	20	80	0	0	0	0	2	0	0	0	0	0	0	0	962	0	32	0	42
120313_0903	1	25	14	1	1	0.4	3	1	0	5	1	5	NA	NA	20	20	20	20	80	0	0	0	0	0	0	0	0	0	0	0	0	1679	NA	32	0	72
120313_0903	1	26	8	1	1	0.4	3	1	0	2	0	1	20	2	20	20	20	20	80	0	0	0	0	3	0	0	0	0	0	0	0	1004	1	32	0	42
120313_0903	1	26	16	1	1	0.4	3	1	0	4	0	2	20	1	20	20	20	20	80	0	0	0	0	2	0	0	0	0	0	0	0	1052	1	32	0	42
120313_0903	1	26	2	1	1	0.4	3	1	0	1	0	4	20	2	20	20	20	20	80	0	0	0	0	3	0	0	0	0	0	0	0	1011	0	32	0	42
120313_0903	1	26	7	1	1	0.4	3	1	0	3	0	3	20	1	20	20	20	20	80	0	0	0	0	3	0	0	0	0	0	0	0	1017	0	32	0	42
120313_0903	1	26	14	1	1	0.4	3	1	0	5	1	5	NA	0	20	20	20	20	80	0	0	0	0	1	0	0	0	0	0	0	0	1751	0	32	0	72
120313_0903	1	27	2	1	1	0.4	3	1	0	1	0	2	20	2	20	20	20	20	80	0	0	0	0	3	0	0	0	0	0	0	0	1053	0	32	0	42
120313_0903	1	27	8	1	1	0.4	3	1	0	2	0	3	20	1	20	20	20	20	80	0	0	0	0	3	0	0	0	0	0	0	0	1046	0	32	0	42
120313_0903	1	27	7	1	1	0.4	3	1	0	3	0	4	20	1	20	20	20	20	80	0	0	0	0	2	0	0	0	0	0	0	0	1059	0	32	0	42
120313_0903	1	27	16	1	1	0.4	3	1	0	4	0	1	20	1	20	20	20	20	80	0	0	0	0	2	0	0	0	0	0	0	0	1094	0	32	0	42
120313_0903	1	27	14	1	1	0.4	3	1	0	5	1	5	NA	NA	20	20	20	20	80	0	0	0	0	0	0	0	0	0	0	0	0	1823	0	32	0	72
120313_0903	1	28	8	1	1	0.4	3	1	0	2	0	1	20	1	20	20	20	20	80	0	0	0	0	3	0	0	0	0	0	0	0	1088	1	32	0	42
120313_0903	1	28	2	1	1	0.4	3	1	0	1	0	2	20	1	20	20	20	20	80	0	0	0	0	4	0	0	0	0	0	0	0	1095	0	32	0	42
120313_0903	1	28	16	1	1	0.4	3	1	0	4	0	4	20	1	20	20	20	20	80	0	0	0	0	3	0	0	0	0	0	0	0	1136	0	32	0	42
120313_0903	1	28	7	1	1	0.4	3	1	0	3	0	3	20	0	20	20	20	20	80	0	0	0	0	3	0	0	0	0	0	0	0	1101	0	32	0	42
120313_0903	1	28	14	1	1	0.4	3	1	0	5	1	5	NA	NA	20	20	20	20	80	0	0	0	0	0	0	0	0	0	0	0	0	1895	0	32	0	72
120313_0903	1	29	2	1	1	0.4	3	1	0	1	0	1	20	2	20	20	20	20	80	0	0	0	0	3	0	0	0	0	0	0	0	1137	1	32	0	42
120313_0903	1	29	8	1	1	0.4	3	1	0	2	0	2	20	2	20	20	20	20	80	0	0	0	0	11	0	0	0	0	0	0	0	1130	0	32	0	42
120313_0903	1	29	7	1	1	0.4	3	1	0	3	0	3	20	1	20	20	20	20	80	0	0	0	0	2	0	0	0	0	0	0	0	1143	0	32	0	42
120313_0903	1	29	16	1	1	0.4	3	1	0	4	0	4	20	1	20	20	20	20	80	0	0	0	0	2	0	0	0	0	0	0	0	1178	0	32	0	42
120313_0903	1	29	14	1	1	0.4	3	1	0	5	1	5	NA	NA	20	20	20	20	80	0	0	0	0	0	0	0	0	0	0	0	0	1967	0	32	0	72
120313_0903	1	30	8	1	1	0.4	3	1	0	2	0	1	20	0	20	20	20	20	80	0	0	0	0	4	0	0	0	0	0	0	0	1172	3	32	0	42
120313_0903	1	30	2	1	1	0.4	3	1	0	1	0	2	20	1	20	20	20	20	80	0	0	0	0	3	0	0	0	0	0	0	0	1179	0	32	0	42
120313_0903	1	30	16	1	1	0.4	3	1	0	4	0	4	20	1	20	20	20	20	80	0	0	0	0	3	0	0	0	0	0	0	0	1220	0	32	0	42
120313_0903	1	30	7	1	1	0.4	3	1	0	3	0	3	20	2	20	20	20	20	80	0	0	0	0	2	0	0	0	0	0	0	0	1185	0	32	0	42
120313_0903	1	30	14	1	1	0.4	3	1	0	5	1	5	NA	3	20	20	20	20	80	0	0	0	0	0	0	0	0	0	0	0	0	2039	0	32	0	72
120313_0903	1	1	19	2	1	0.4	3	1	9	3	0	2	20	13	16	20	20	12	68	0	0	0	0	46	1	0	0	1	0	0	2	37.2	16	27.2	0	37.2
120313_0903	1	1	20	2	1	0.4	3	1	8	5	1	5	NA	2	16	20	20	12	68	0	0	0	0	11	1	0	0	1	2	0	2	65.2	11	27.2	6	65.2
120313_0903	1	1	5	2	1	0.4	3	1	7	1	0	1	16	16	16	20	20	12	68	0	0	0	1	19	1	0	0	1	1	1	2	37.2	10	31.2	3	37.2
120313_0903	1	1	6	2	1	0.4	3	1	5	4	0	4	12	14	16	20	20	12	68	1	0	0	0	18	1	0	0	1	1	1	2	41.2	9	35.2	3	41.2
120313_0903	1	1	9	2	1	0.4	3	1	6	2	0	3	20	3	16	20	20	12	68	0	0	0	0	29	1	0	0	1	0	0	2	37.2	5	27.2	0	37.2
120313_0903	1	2	19	2	1	0.4	3	1	0	3	0	3	20	9	16	20	20	14	70	0	0	0	0	7	0	0	0	1	0	0	1	75.2	12	28	0	38
120313_0903	1	2	5	2	1	0.4	3	1	0	1	0	2	16	4	16	20	20	14	70	0	0	0	1	10	0	0	0	1	0	1	1	78.2	7	32	0	41
120313_0903	1	2	20	2	1	0.4	3	1	0	5	1	5	NA	1	16	20	20	14	70	0	0	0	0	7	0	0	0	1	1	0	1	132.2	7	28	3	67
120313_0903	1	2	6	2	1	0.4	3	1	0	4	0	1	14	3	16	20	20	14	70	0	0	0	0	6	0	0	0	1	1	0	1	82.2	5	34	3	41
120313_0903	1	2	9	2	1	0.4	3	1	0	2	0	4	20	2	16	20	20	14	70	0	0	0	0	9	0	0	0	1	0	0	1	75.2	1	28	0	38
120313_0903	1	3	5	2	1	0.4	3	1	0	1	0	3	16	5	16	20	20	14	70	0	0	0	1	7	0	0	0	1	0	1	1	119.2	4	32	0	41
120313_0903	1	3	6	2	1	0.4	3	1	0	4	0	2	14	2	16	20	20	14	70	0	0	0	0	6	0	0	0	1	1	0	1	123.2	3	34	3	41
120313_0903	1	3	19	2	1	0.4	3	1	0	3	0	1	20	3	16	20	20	14	70	0	0	0	0	7	0	0	0	1	0	0	1	113.2	2	28	0	38
120313_0903	1	3	20	2	1	0.4	3	1	0	5	1	5	NA	1	16	20	20	14	70	0	0	0	0	5	0	0	0	1	1	0	1	199.2	1	28	3	67
120313_0903	1	3	9	2	1	0.4	3	1	0	2	0	4	20	2	16	20	20	14	70	0	0	0	0	10	0	0	0	1	0	0	1	113.2	0	28	0	38
120313_0903	1	4	19	2	1	0.4	3	1	0	3	0	2	20	5	16	20	20	12	68	0	0	0	0	6	1	0	0	2	0	0	3	150.4	11	27.2	0	37.2
120313_0903	1	4	5	2	1	0.4	3	1	0	1	0	3	16	5	16	20	20	12	68	0	0	0	1	9	1	0	0	2	1	1	3	156.4	10	31.2	3	37.2
120313_0903	1	4	20	2	1	0.4	3	1	0	5	1	5	NA	0	16	20	20	12	68	0	0	0	0	3	1	0	0	2	3	0	3	263.4	8	27.2	9	64.2
120313_0903	1	4	6	2	1	0.4	3	1	0	4	0	1	12	2	16	20	20	12	68	1	0	0	0	5	1	0	0	2	2	1	3	161.4	4	35.2	6	38.2
120313_0903	1	4	9	2	1	0.4	3	1	0	2	0	4	20	2	16	20	20	12	68	0	0	0	1	8	1	0	0	2	0	1	3	149.4	2	27.2	0	36.2
120313_0903	1	5	5	2	1	0.4	3	1	0	1	0	4	16	4	16	20	20	14	70	0	0	0	1	8	1	0	0	2	1	1	3	194.4	4	32	3	38
120313_0903	1	5	6	2	1	0.4	3	1	0	4	0	3	14	1	16	20	20	14	70	1	0	0	0	6	1	0	0	2	2	1	3	198.4	4	34	6	37
120313_0903	1	5	20	2	1	0.4	3	1	0	5	1	5	NA	1	16	20	20	14	70	0	0	0	0	2	1	0	0	2	3	0	3	328.4	2	28	9	65
120313_0903	1	5	19	2	1	0.4	3	1	0	3	0	2	20	4	16	20	20	14	70	0	0	0	0	19	1	0	0	2	0	0	3	188.4	1	28	0	38
120313_0903	1	5	9	2	1	0.4	3	1	0	2	0	1	20	1	16	20	20	14	70	0	0	0	1	20	1	0	0	2	0	1	3	186.4	0	28	0	37
120313_0903	1	6	19	2	1	0.4	3	1	0	3	0	2	20	7	16	20	20	16	72	0	0	0	0	5	1	0	0	1	0	0	2	227.2	7	28.8	0	38.8
120313_0903	1	6	5	2	1	0.4	3	1	0	1	0	3	16	7	16	20	20	16	72	0	0	0	0	8	1	0	0	1	1	0	2	234.2	5	32.8	3	39.8
120313_0903	1	6	6	2	1	0.4	3	1	0	4	0	1	16	1	16	20	20	16	72	0	0	0	0	4	1	0	0	1	1	0	2	238.2	5	32.8	3	39.8
120313_0903	1	6	20	2	1	0.4	3	1	0	5	1	5	NA	0	16	20	20	16	72	0	0	0	0	1	1	0	0	1	2	0	2	395.2	5	28.8	6	66.8
120313_0903	1	6	9	2	1	0.4	3	1	0	2	0	4	20	1	16	20	20	16	72	1	0	0	1	14	1	0	0	1	0	2	2	223.2	0	28.8	0	36.8
120313_0903	1	7	19	2	1	0.4	3	1	0	3	0	4	20	2	18	20	20	16	74	0	0	0	0	18	2	0	0	1	0	0	3	266.8	7	29.6	0	39.6
120313_0903	1	7	6	2	1	0.4	3	1	0	4	0	1	16	1	18	20	20	16	74	1	0	0	0	12	2	0	0	1	1	1	3	277.8	7	33.6	3	39.6
120313_0903	1	7	5	2	1	0.4	3	1	0	1	0	2	18	2	18	20	20	16	74	0	0	0	0	10	2	0	0	1	2	0	3	269.8	7	31.6	6	35.6
120313_0903	1	7	20	2	1	0.4	3	1	0	5	1	5	NA	0	18	20	20	16	74	0	0	0	0	1	2	0	0	1	3	0	3	461.8	2	29.6	9	66.6
120313_0903	1	7	9	2	1	0.4	3	1	0	2	0	3	20	1	18	20	20	16	74	1	0	0	1	16	2	0	0	1	0	2	3	260.8	NA	29.6	0	37.6
120313_0903	1	8	6	2	1	0.4	3	1	0	4	0	4	16	7	16	20	20	16	72	1	0	0	0	11	2	0	0	1	1	1	3	316.6	12	32.8	3	38.8
120313_0903	1	8	19	2	1	0.4	3	1	0	3	0	3	20	2	16	20	20	16	72	0	0	0	0	3	2	0	0	1	0	0	3	305.6	4	28.8	0	38.8
120313_0903	1	8	20	2	1	0.4	3	1	0	5	1	5	NA	0	16	20	20	16	72	0	0	0	0	1	2	0	0	1	3	0	3	527.6	2	28.8	9	65.8
120313_0903	1	8	5	2	1	0.4	3	1	0	1	0	2	16	2	16	20	20	16	72	0	0	0	0	8	2	0	0	1	2	0	3	306.6	1	32.8	6	36.8
120313_0903	1	8	9	2	1	0.4	3	1	0	2	0	1	20	1	16	20	20	16	72	1	0	0	1	15	2	0	0	1	0	2	3	297.6	0	28.8	0	36.8
120313_0903	1	9	5	2	1	0.4	3	1	0	1	0	2	20	2	20	20	20	16	76	0	0	0	1	6	0	0	0	3	0	1	3	346	6	30.4	0	39.4
120313_0903	1	9	20	2	1	0.4	3	1	0	5	1	5	NA	NA	20	20	20	16	76	0	0	0	0	3	0	0	0	3	3	0	3	595	3	30.4	9	67.4
120313_0903	1	9	19	2	1	0.4	3	1	0	3	0	4	20	5	20	20	20	16	76	0	0	0	0	7	0	0	0	3	0	0	3	346	2	30.4	0	40.4
120313_0903	1	9	6	2	1	0.4	3	1	0	4	0	3	16	12	20	20	20	16	76	0	0	0	0	6	0	0	0	3	3	0	3	352	2	34.4	9	35.4
120313_0903	1	9	9	2	1	0.4	3	1	0	2	0	1	20	1	20	20	20	16	76	0	0	0	2	7	0	0	0	3	0	2	3	336	0	30.4	0	38.4
120313_0903	1	10	5	2	1	0.4	3	1	0	1	0	3	20	9	20	20	20	20	80	0	0	0	0	6	0	0	0	0	0	0	0	388	3	32	0	42
120313_0903	1	10	6	2	1	0.4	3	1	0	4	0	1	20	0	20	20	20	20	80	0	0	0	0	3	0	0	0	0	0	0	0	394	2	32	0	42
120313_0903	1	10	20	2	1	0.4	3	1	0	5	1	5	NA	1	20	20	20	20	80	0	0	0	0	1	0	0	0	0	0	0	0	667	2	32	0	72
120313_0903	1	10	19	2	1	0.4	3	1	0	3	0	2	20	3	20	20	20	20	80	0	0	0	0	5	0	0	0	0	0	0	0	388	1	32	0	42
120313_0903	1	10	9	2	1	0.4	3	1	0	2	0	4	20	1	20	20	20	20	80	0	0	0	0	4	0	0	0	0	0	0	0	378	0	32	0	42
120313_0903	1	11	6	2	1	0.4	3	1	0	4	0	2	20	3	20	20	20	20	80	0	0	0	0	3	0	0	0	0	0	0	0	436	1	32	0	42
120313_0903	1	11	5	2	1	0.4	3	1	0	1	0	1	20	2	20	20	20	20	80	0	0	0	0	5	0	0	0	0	0	0	0	430	0	32	0	42
120313_0903	1	11	19	2	1	0.4	3	1	0	3	0	3	20	4	20	20	20	20	80	0	0	0	0	4	0	0	0	0	0	0	0	430	0	32	0	42
120313_0903	1	11	9	2	1	0.4	3	1	0	2	0	4	20	1	20	20	20	20	80	0	0	0	0	4	0	0	0	0	0	0	0	420	0	32	0	42
120313_0903	1	11	20	2	1	0.4	3	1	0	5	1	5	NA	0	20	20	20	20	80	0	0	0	0	0	0	0	0	0	0	0	0	739	0	32	0	72
120313_0903	1	12	5	2	1	0.4	3	1	0	1	0	3	20	3	20	20	20	0	60	0	0	0	3	10	0	0	0	13	0	3	13	461	9	24	0	31
120313_0903	1	12	6	2	1	0.4	3	1	0	4	0	4	0	0	20	20	20	0	60	0	0	0	0	3	0	0	0	13	13	0	13	451	4	44	39	15
120313_0903	1	12	19	2	1	0.4	3	1	0	3	0	2	20	2	20	20	20	0	60	0	0	0	0	6	0	0	0	13	0	0	13	464	3	24	0	34
120313_0903	1	12	20	2	1	0.4	3	1	0	5	1	5	NA	2	20	20	20	0	60	0	0	0	0	8	0	0	0	13	13	0	13	790	2	24	39	51
120313_0903	1	12	9	2	1	0.4	3	1	0	2	0	1	20	1	20	20	20	0	60	0	0	0	10	30	0	0	0	13	0	10	13	444	0	24	0	24
120313_0903	1	13	20	2	1	0.4	3	1	0	5	1	5	NA	0	20	20	20	20	80	0	0	0	0	1	0	0	0	0	0	0	0	862	3	32	0	72
120313_0903	1	13	5	2	1	0.4	3	1	0	1	0	4	20	2	20	20	20	20	80	0	0	0	0	4	0	0	0	0	0	0	0	503	1	32	0	42
120313_0903	1	13	6	2	1	0.4	3	1	0	4	0	2	20	2	20	20	20	20	80	0	0	0	0	4	0	0	0	0	0	0	0	493	1	32	0	42
120313_0903	1	13	9	2	1	0.4	3	1	0	2	0	3	20	1	20	20	20	20	80	0	0	0	0	4	0	0	0	0	0	0	0	486	0	32	0	42
120313_0903	1	13	19	2	1	0.4	3	1	0	3	0	1	20	2	20	20	20	20	80	0	0	0	0	3	0	0	0	0	0	0	0	506	0	32	0	42
120313_0903	1	14	5	2	1	0.4	3	1	0	1	0	1	20	2	20	20	20	18	78	0	0	0	1	7	0	0	0	1	0	1	1	543.2	7	31.2	0	40.2
120313_0903	1	14	19	2	1	0.4	3	1	0	3	0	2	20	2	20	20	20	18	78	0	0	0	0	3	0	0	0	1	0	0	1	547.2	2	31.2	0	41.2
120313_0903	1	14	6	2	1	0.4	3	1	0	4	0	3	18	1	20	20	20	18	78	0	0	0	0	3	0	0	0	1	1	0	1	533.2	2	33.2	3	40.2
120313_0903	1	14	20	2	1	0.4	3	1	0	5	1	5	NA	1	20	20	20	18	78	0	0	0	0	2	0	0	0	1	1	0	1	932.2	0	31.2	3	70.2
120313_0903	1	14	9	2	1	0.4	3	1	0	2	0	4	20	0	20	20	20	18	78	0	0	0	0	5	0	0	0	1	0	0	1	527.2	NA	31.2	0	41.2
120313_0903	1	15	5	2	1	0.4	3	1	0	1	0	1	20	4	20	20	20	20	80	0	0	0	0	4	0	0	0	0	0	0	0	585.2	1	32	0	42
120313_0903	1	15	20	2	1	0.4	3	1	0	5	1	5	NA	0	20	20	20	20	80	0	0	0	0	0	0	0	0	0	0	0	0	1004.2	1	32	0	72
120313_0903	1	15	19	2	1	0.4	3	1	0	3	0	3	20	4	20	20	20	20	80	0	0	0	0	5	0	0	0	0	0	0	0	589.2	0	32	0	42
120313_0903	1	15	6	2	1	0.4	3	1	0	4	0	4	20	1	20	20	20	20	80	0	0	0	0	3	0	0	0	0	0	0	0	575.2	0	32	0	42
120313_0903	1	15	9	2	1	0.4	3	1	0	2	0	2	20	1	20	20	20	20	80	0	0	0	0	4	0	0	0	0	0	0	0	569.2	NA	32	0	42
120313_0903	1	16	6	2	1	0.4	3	1	0	4	0	2	20	1	20	20	20	20	80	0	0	0	0	4	0	0	0	0	0	0	0	617.2	2	32	0	42
120313_0903	1	16	19	2	1	0.4	3	1	0	3	0	1	20	1	20	20	20	20	80	0	0	0	0	5	0	0	0	0	0	0	0	631.2	0	32	0	42
120313_0903	1	16	5	2	1	0.4	3	1	0	1	0	3	20	3	20	20	20	20	80	0	0	0	0	3	0	0	0	0	0	0	0	627.2	0	32	0	42
120313_0903	1	16	20	2	1	0.4	3	1	0	5	1	5	NA	0	20	20	20	20	80	0	0	0	0	0	0	0	0	0	0	0	0	1076.2	0	32	0	72
120313_0903	1	16	9	2	1	0.4	3	1	0	2	0	4	20	1	20	20	20	20	80	0	0	0	0	2	0	0	0	0	0	0	0	611.2	NA	32	0	42
120313_0903	1	17	6	2	1	0.4	3	1	0	4	0	4	20	2	20	20	20	20	80	0	0	0	0	6	0	0	0	0	0	0	0	659.2	1	32	0	42
120313_0903	1	17	5	2	1	0.4	3	1	0	1	0	1	20	2	20	20	20	20	80	0	0	0	0	4	0	0	0	0	0	0	0	669.2	0	32	0	42
120313_0903	1	17	19	2	1	0.4	3	1	0	3	0	3	20	2	20	20	20	20	80	0	0	0	0	4	0	0	0	0	0	0	0	673.2	0	32	0	42
120313_0903	1	17	20	2	1	0.4	3	1	0	5	1	5	NA	0	20	20	20	20	80	0	0	0	0	2	0	0	0	0	0	0	0	1148.2	0	32	0	72
120313_0903	1	17	9	2	1	0.4	3	1	0	2	0	2	20	1	20	20	20	20	80	0	0	0	0	2	0	0	0	0	0	0	0	653.2	NA	32	0	42
120313_0903	1	18	19	2	1	0.4	3	1	0	3	0	3	20	5	20	20	20	20	80	0	0	0	0	4	0	0	0	0	0	0	0	715.2	3	32	0	42
120313_0903	1	18	20	2	1	0.4	3	1	0	5	1	5	NA	0	20	20	20	20	80	0	0	0	0	0	0	0	0	0	0	0	0	1220.2	3	32	0	72
120313_0903	1	18	5	2	1	0.4	3	1	0	1	0	2	20	3	20	20	20	20	80	0	0	0	0	4	0	0	0	0	0	0	0	711.2	0	32	0	42
120313_0903	1	18	6	2	1	0.4	3	1	0	4	0	4	20	1	20	20	20	20	80	0	0	0	0	3	0	0	0	0	0	0	0	701.2	0	32	0	42
120313_0903	1	18	9	2	1	0.4	3	1	0	2	0	1	20	1	20	20	20	20	80	0	0	0	0	2	0	0	0	0	0	0	0	695.2	0	32	0	42
120313_0903	1	19	6	2	1	0.4	3	1	0	4	0	1	20	4	18	20	20	20	78	0	0	0	0	4	0	0	0	0	0	0	0	742.4	7	31.2	0	41.2
120313_0903	1	19	5	2	1	0.4	3	1	0	1	0	2	18	3	18	20	20	20	78	0	0	0	0	4	0	0	0	0	0	0	0	754.4	5	33.2	0	43.2
120313_0903	1	19	19	2	1	0.4	3	1	0	3	0	4	20	4	18	20	20	20	78	0	0	0	0	4	0	0	0	0	0	0	0	756.4	1	31.2	0	41.2
120313_0903	1	19	20	2	1	0.4	3	1	0	5	1	5	NA	1	18	20	20	20	78	0	0	0	0	1	0	0	0	0	0	0	0	1291.4	1	31.2	0	71.2
120313_0903	1	19	9	2	1	0.4	3	1	0	2	0	3	20	1	18	20	20	20	78	0	0	0	0	3	0	0	0	0	0	0	0	736.4	0	31.2	0	41.2
120313_0903	1	20	6	2	1	0.4	3	1	0	4	0	1	20	1	18	20	20	20	78	2	0	0	0	9	2	0	0	0	0	2	2	781.6	4	31.2	0	39.2
120313_0903	1	20	5	2	1	0.4	3	1	0	1	0	4	18	1	18	20	20	20	78	0	0	0	0	4	2	0	0	0	2	0	2	791.6	2	33.2	6	37.2
120313_0903	1	20	9	2	1	0.4	3	1	0	2	0	3	20	1	18	20	20	20	78	0	0	0	0	3	2	0	0	0	0	0	2	777.6	2	31.2	0	41.2
120313_0903	1	20	19	2	1	0.4	3	1	0	3	0	2	20	2	18	20	20	20	78	0	0	0	0	2	2	0	0	0	0	0	2	797.6	1	31.2	0	41.2
120313_0903	1	20	20	2	1	0.4	3	1	0	5	1	5	NA	0	18	20	20	20	78	0	0	0	0	0	2	0	0	0	2	0	2	1360.6	0	31.2	6	69.2
120313_0903	1	21	20	2	1	0.4	3	1	0	5	1	5	NA	0	20	20	20	20	80	0	0	0	0	0	0	0	0	0	0	0	0	1432.6	2	32	0	72
120313_0903	1	21	19	2	1	0.4	3	1	0	3	0	1	20	1	20	20	20	20	80	0	0	0	0	5	0	0	0	0	0	0	0	839.6	0	32	0	42
120313_0903	1	21	5	2	1	0.4	3	1	0	1	0	2	20	2	20	20	20	20	80	0	0	0	0	3	0	0	0	0	0	0	0	833.6	0	32	0	42
120313_0903	1	21	6	2	1	0.4	3	1	0	4	0	3	20	2	20	20	20	20	80	0	0	0	0	3	0	0	0	0	0	0	0	823.6	0	32	0	42
120313_0903	1	21	9	2	1	0.4	3	1	0	2	0	4	20	0	20	20	20	20	80	0	0	0	0	2	0	0	0	0	0	0	0	819.6	0	32	0	42
120313_0903	1	22	19	2	1	0.4	3	1	0	3	0	4	20	3	20	20	20	20	80	0	0	0	0	3	0	0	0	0	0	0	0	881.6	1	32	0	42
120313_0903	1	22	6	2	1	0.4	3	1	0	4	0	2	20	1	20	20	20	20	80	0	0	0	0	2	0	0	0	0	0	0	0	865.6	0	32	0	42
120313_0903	1	22	20	2	1	0.4	3	1	0	5	1	5	NA	1	20	20	20	20	80	0	0	0	0	1	0	0	0	0	0	0	0	1504.6	0	32	0	72
120313_0903	1	22	5	2	1	0.4	3	1	0	1	0	1	20	2	20	20	20	20	80	0	0	0	0	5	0	0	0	0	0	0	0	875.6	NA	32	0	42
120313_0903	1	22	9	2	1	0.4	3	1	0	2	0	3	20	1	20	20	20	20	80	0	0	0	0	3	0	0	0	0	0	0	0	861.6	NA	32	0	42
120313_0903	1	23	19	2	1	0.4	3	1	0	3	0	1	20	1	20	20	20	20	80	0	0	0	0	3	0	0	0	0	0	0	0	923.6	6	32	0	42
120313_0903	1	23	6	2	1	0.4	3	1	0	4	0	3	20	2	20	20	20	20	80	0	0	0	0	5	0	0	0	0	0	0	0	907.6	1	32	0	42
120313_0903	1	23	5	2	1	0.4	3	1	0	1	0	2	20	2	20	20	20	20	80	0	0	0	0	3	0	0	0	0	0	0	0	917.6	1	32	0	42
120313_0903	1	23	20	2	1	0.4	3	1	0	5	1	5	NA	0	20	20	20	20	80	0	0	0	0	0	0	0	0	0	0	0	0	1576.6	0	32	0	72
120313_0903	1	23	9	2	1	0.4	3	1	0	2	0	4	20	1	20	20	20	20	80	0	0	0	0	2	0	0	0	0	0	0	0	903.6	NA	32	0	42
120313_0903	1	24	6	2	1	0.4	3	1	0	4	0	1	20	2	20	20	20	20	80	0	0	0	0	3	0	0	0	0	0	0	0	949.6	5	32	0	42
120313_0903	1	24	20	2	1	0.4	3	1	0	5	1	5	NA	3	20	20	20	20	80	0	0	0	0	1	0	0	0	0	0	0	0	1648.6	3	32	0	72
120313_0903	1	24	5	2	1	0.4	3	1	0	1	0	2	20	2	20	20	20	20	80	0	0	0	0	5	0	0	0	0	0	0	0	959.6	1	32	0	42
120313_0903	1	24	19	2	1	0.4	3	1	0	3	0	4	20	7	20	20	20	20	80	0	0	0	0	2	0	0	0	0	0	0	0	965.6	0	32	0	42
120313_0903	1	24	9	2	1	0.4	3	1	0	2	0	3	20	1	20	20	20	20	80	0	0	0	0	3	0	0	0	0	0	0	0	945.6	NA	32	0	42
120313_0903	1	25	19	2	1	0.4	3	1	0	3	0	1	20	1	20	20	20	20	80	0	0	0	0	4	0	0	0	0	0	0	0	1007.6	1	32	0	42
120313_0903	1	25	20	2	1	0.4	3	1	0	5	1	5	NA	0	20	20	20	20	80	0	0	0	0	1	0	0	0	0	0	0	0	1720.6	1	32	0	72
120313_0903	1	25	6	2	1	0.4	3	1	0	4	0	2	20	6	20	20	20	20	80	0	0	0	0	7	0	0	0	0	0	0	0	991.6	0	32	0	42
120313_0903	1	25	5	2	1	0.4	3	1	0	1	0	4	20	1	20	20	20	20	80	0	0	0	0	3	0	0	0	0	0	0	0	1001.6	0	32	0	42
120313_0903	1	25	9	2	1	0.4	3	1	0	2	0	3	20	1	20	20	20	20	80	0	0	0	0	2	0	0	0	0	0	0	0	987.6	0	32	0	42
120313_0903	1	26	6	2	1	0.4	3	1	0	4	0	4	20	5	18	20	20	20	78	2	0	0	0	9	2	0	0	0	0	2	2	1030.8	2	31.2	0	39.2
120313_0903	1	26	19	2	1	0.4	3	1	0	3	0	3	20	2	18	20	20	20	78	0	0	0	0	3	2	0	0	0	0	0	2	1048.8	1	31.2	0	41.2
120313_0903	1	26	5	2	1	0.4	3	1	0	1	0	2	18	1	18	20	20	20	78	0	0	0	0	2	2	0	0	0	2	0	2	1038.8	1	33.2	6	37.2
120313_0903	1	26	20	2	1	0.4	3	1	0	5	1	5	NA	0	18	20	20	20	78	0	0	0	0	1	2	0	0	0	2	0	2	1789.8	0	31.2	6	69.2
120313_0903	1	26	9	2	1	0.4	3	1	0	2	0	1	20	1	18	20	20	20	78	0	0	0	0	2	2	0	0	0	0	0	2	1028.8	NA	31.2	0	41.2
120313_0903	1	27	5	2	1	0.4	3	1	0	1	0	4	20	2	20	20	20	20	80	0	0	0	0	3	0	0	0	0	0	0	0	1080.8	2	32	0	42
120313_0903	1	27	19	2	1	0.4	3	1	0	3	0	2	20	2	20	20	20	20	80	0	0	0	0	2	0	0	0	0	0	0	0	1090.8	2	32	0	42
120313_0903	1	27	6	2	1	0.4	3	1	0	4	0	3	20	2	20	20	20	20	80	0	0	0	0	4	0	0	0	0	0	0	0	1072.8	0	32	0	42
120313_0903	1	27	20	2	1	0.4	3	1	0	5	1	5	NA	1	20	20	20	20	80	0	0	0	0	0	0	0	0	0	0	0	0	1861.8	0	32	0	72
120313_0903	1	27	9	2	1	0.4	3	1	0	2	0	1	20	1	20	20	20	20	80	0	0	0	0	3	0	0	0	0	0	0	0	1070.8	NA	32	0	42
120313_0903	1	28	5	2	1	0.4	3	1	0	1	0	1	20	1	20	20	20	20	80	0	0	0	0	3	0	0	0	0	0	0	0	1122.8	4	32	0	42
120313_0903	1	28	6	2	1	0.4	3	1	0	4	0	4	20	1	20	20	20	20	80	0	0	0	0	8	0	0	0	0	0	0	0	1114.8	1	32	0	42
120313_0903	1	28	19	2	1	0.4	3	1	0	3	0	2	20	3	20	20	20	20	80	0	0	0	0	3	0	0	0	0	0	0	0	1132.8	0	32	0	42
120313_0903	1	28	9	2	1	0.4	3	1	0	2	0	3	20	0	20	20	20	20	80	0	0	0	0	2	0	0	0	0	0	0	0	1112.8	0	32	0	42
120313_0903	1	28	20	2	1	0.4	3	1	0	5	1	5	NA	1	20	20	20	20	80	0	0	0	0	0	0	0	0	0	0	0	0	1933.8	0	32	0	72
120313_0903	1	29	6	2	1	0.4	3	1	0	4	0	4	18	3	20	20	20	18	78	0	0	0	0	4	0	0	0	1	1	0	1	1155	3	33.2	3	40.2
120313_0903	1	29	5	2	1	0.4	3	1	0	1	0	3	20	1	20	20	20	18	78	0	0	0	1	6	0	0	0	1	0	1	1	1163	2	31.2	0	40.2
120313_0903	1	29	19	2	1	0.4	3	1	0	3	0	2	20	1	20	20	20	18	78	0	0	0	0	4	0	0	0	1	0	0	1	1174	2	31.2	0	41.2
120313_0903	1	29	9	2	1	0.4	3	1	0	2	0	1	20	1	20	20	20	18	78	0	0	0	0	2	0	0	0	1	0	0	1	1154	0	31.2	0	41.2
120313_0903	1	29	20	2	1	0.4	3	1	0	5	1	5	NA	NA	20	20	20	18	78	0	0	0	0	1	0	0	0	1	1	0	1	2004	0	31.2	3	70.2
120313_0903	1	30	19	2	1	0.4	3	1	0	3	0	3	20	1	20	20	20	20	80	0	0	0	0	4	0	0	0	0	0	0	0	1216	3	32	0	42
120313_0903	1	30	5	2	1	0.4	3	1	0	1	0	1	20	2	20	20	20	20	80	0	0	0	0	3	0	0	0	0	0	0	0	1205	2	32	0	42
120313_0903	1	30	9	2	1	0.4	3	1	0	2	0	2	20	0	20	20	20	20	80	0	0	0	0	2	0	0	0	0	0	0	0	1196	2	32	0	42
120313_0903	1	30	6	2	1	0.4	3	1	0	4	0	4	20	2	20	20	20	20	80	0	0	0	0	3	0	0	0	0	0	0	0	1197	0	32	0	42
120313_0903	1	30	20	2	1	0.4	3	1	0	5	1	5	NA	0	20	20	20	20	80	0	0	0	0	0	0	0	0	0	0	0	0	2076	0	32	0	72
120313_0903	1	1	11	3	1	0.4	3	1	14	5	1	5	NA	2	20	20	0	20	60	0	0	0	0	4	0	0	1	0	1	0	1	63	21	24	3	63
120313_0903	1	1	12	3	1	0.4	3	1	13	1	0	2	20	23	20	20	0	20	60	0	0	0	0	27	0	0	1	0	0	0	1	34	17	24	0	34
120313_0903	1	1	18	3	1	0.4	3	1	10	3	0	4	0	6	20	20	0	20	60	0	0	0	0	10	0	0	1	0	1	0	1	51	14	44	3	51
120313_0903	1	1	15	3	1	0.4	3	1	11	4	0	3	20	10	20	20	0	20	60	0	0	1	0	21	0	0	1	0	0	1	1	33	11	24	0	33
120313_0903	1	1	10	3	1	0.4	3	1	12	2	0	1	20	5	20	20	0	20	60	0	0	0	0	37	0	0	1	0	0	0	1	34	5	24	0	34
120313_0903	1	2	18	3	1	0.4	3	1	0	3	0	1	20	2	10	20	20	20	70	1	0	0	0	7	2	0	0	0	0	1	2	88	10	28	0	37
120313_0903	1	2	12	3	1	0.4	3	1	0	1	0	3	10	4	10	20	20	20	70	0	0	0	0	19	2	0	0	0	2	0	2	76	7	38	6	42
120313_0903	1	2	10	3	1	0.4	3	1	0	2	0	2	20	4	10	20	20	20	70	0	0	0	0	8	2	0	0	0	0	0	2	72	5	28	0	38
120313_0903	1	2	15	3	1	0.4	3	1	0	4	0	4	20	3	10	20	20	20	70	1	0	0	0	9	2	0	0	0	0	1	2	70	3	28	0	37
120313_0903	1	2	11	3	1	0.4	3	1	0	5	1	5	NA	2	10	20	20	20	70	0	0	0	0	2	2	0	0	0	2	0	2	129	3	28	6	66
120313_0903	1	3	10	3	1	0.4	3	1	0	2	0	4	20	2	0	20	14	20	54	0	0	0	0	8	6	1	1	1	1	0	9	100.6	17	21.6	3	28.6
120313_0903	1	3	12	3	1	0.4	3	1	0	1	0	3	0	4	0	20	14	20	54	0	1	1	1	5	6	1	1	1	6	3	9	106.6	13	41.6	18	30.6
120313_0903	1	3	11	3	1	0.4	3	1	0	5	1	5	NA	2	0	20	14	20	54	0	0	0	0	3	6	1	1	1	9	0	9	181.6	13	21.6	27	52.6
120313_0903	1	3	15	3	1	0.4	3	1	0	4	0	1	20	2	0	20	14	20	54	1	0	0	0	16	6	1	1	1	1	1	9	97.6	8	21.6	3	27.6
120313_0903	1	3	18	3	1	0.4	3	1	0	3	0	2	14	13	0	20	14	20	54	5	0	0	0	22	6	1	1	1	1	5	9	117.6	3	27.6	3	29.6
120313_0903	1	4	18	3	1	0.4	3	1	0	3	0	1	20	1	14	20	20	20	74	1	0	0	0	10	1	0	0	0	0	1	1	156.2	8	29.6	0	38.6
120313_0903	1	4	12	3	1	0.4	3	1	0	1	0	3	14	5	14	20	20	20	74	0	0	0	0	16	1	0	0	0	1	0	1	149.2	5	35.6	3	42.6
120313_0903	1	4	15	3	1	0.4	3	1	0	4	0	2	20	3	14	20	20	20	74	0	0	0	0	14	1	0	0	0	0	0	1	137.2	4	29.6	0	39.6
120313_0903	1	4	10	3	1	0.4	3	1	0	2	0	4	20	2	14	20	20	20	74	0	0	0	0	6	1	0	0	0	0	0	1	140.2	4	29.6	0	39.6
120313_0903	1	4	11	3	1	0.4	3	1	0	5	1	5	NA	17	14	20	20	20	74	0	0	0	0	1	1	0	0	0	1	0	1	250.2	1	29.6	3	68.6
120313_0903	1	5	12	3	1	0.4	3	1	0	1	0	2	20	8	20	20	20	20	80	0	0	0	0	6	0	0	0	0	0	0	0	191.2	16	32	0	42
120313_0903	1	5	11	3	1	0.4	3	1	0	5	1	5	NA	2	20	20	20	20	80	0	0	0	0	2	0	0	0	0	0	0	0	322.2	9	32	0	72
120313_0903	1	5	15	3	1	0.4	3	1	0	4	0	3	20	3	20	20	20	20	80	0	0	0	0	7	0	0	0	0	0	0	0	179.2	3	32	0	42
120313_0903	1	5	10	3	1	0.4	3	1	0	2	0	4	20	3	20	20	20	20	80	0	0	0	0	5	0	0	0	0	0	0	0	182.2	3	32	0	42
120313_0903	1	5	18	3	1	0.4	3	1	0	3	0	1	20	0	20	20	20	20	80	0	0	0	0	4	0	0	0	0	0	0	0	198.2	1	32	0	42
120313_0903	1	6	12	3	1	0.4	3	1	0	1	0	4	20	8	20	20	20	20	80	0	0	0	0	6	0	0	0	0	0	0	0	233.2	2	32	0	42
120313_0903	1	6	18	3	1	0.4	3	1	0	3	0	2	20	1	20	20	20	20	80	0	0	0	0	3	0	0	0	0	0	0	0	240.2	2	32	0	42
120313_0903	1	6	10	3	1	0.4	3	1	0	2	0	1	20	2	20	20	20	20	80	0	0	0	0	5	0	0	0	0	0	0	0	224.2	1	32	0	42
120313_0903	1	6	15	3	1	0.4	3	1	0	4	0	3	20	2	20	20	20	20	80	0	0	0	0	4	0	0	0	0	0	0	0	221.2	1	32	0	42
120313_0903	1	6	11	3	1	0.4	3	1	0	5	1	5	NA	2	20	20	20	20	80	0	0	0	0	1	0	0	0	0	0	0	0	394.2	1	32	0	72
120313_0903	1	7	15	3	1	0.4	3	1	0	4	0	3	20	5	20	20	20	20	80	0	0	0	0	3	0	0	0	0	0	0	0	263.2	2	32	0	42
120313_0903	1	7	10	3	1	0.4	3	1	0	2	0	4	20	2	20	20	20	20	80	0	0	0	0	3	0	0	0	0	0	0	0	266.2	1	32	0	42
120313_0903	1	7	18	3	1	0.4	3	1	0	3	0	2	20	3	20	20	20	20	80	0	0	0	0	2	0	0	0	0	0	0	0	282.2	1	32	0	42
120313_0903	1	7	11	3	1	0.4	3	1	0	5	1	5	NA	3	20	20	20	20	80	0	0	0	0	1	0	0	0	0	0	0	0	466.2	1	32	0	72
120313_0903	1	7	12	3	1	0.4	3	1	0	1	0	1	20	2	20	20	20	20	80	0	0	0	0	4	0	0	0	0	0	0	0	275.2	0	32	0	42
120313_0903	1	8	15	3	1	0.4	3	1	0	4	0	2	20	4	16	20	20	20	76	1	0	0	0	11	2	0	0	0	0	1	2	302.6	5	30.4	0	39.4
120313_0903	1	8	18	3	1	0.4	3	1	0	3	0	3	20	1	16	20	20	20	76	1	0	0	0	11	2	0	0	0	0	1	2	321.6	4	30.4	0	39.4
120313_0903	1	8	11	3	1	0.4	3	1	0	5	1	5	NA	2	16	20	20	20	76	0	0	0	0	2	2	0	0	0	2	0	2	534.6	4	30.4	6	68.4
120313_0903	1	8	10	3	1	0.4	3	1	0	2	0	4	20	3	16	20	20	20	76	0	0	0	0	5	2	0	0	0	0	0	2	306.6	2	30.4	0	40.4
120313_0903	1	8	12	3	1	0.4	3	1	0	1	0	1	16	1	16	20	20	20	76	0	0	0	0	4	2	0	0	0	2	0	2	313.6	2	34.4	6	38.4
120313_0903	1	9	12	3	1	0.4	3	1	0	1	0	3	20	2	20	20	20	20	80	0	0	0	0	3	0	0	0	0	0	0	0	355.6	8	32	0	42
120313_0903	1	9	15	3	1	0.4	3	1	0	4	0	2	20	5	20	20	20	20	80	0	0	0	0	4	0	0	0	0	0	0	0	344.6	1	32	0	42
120313_0903	1	9	18	3	1	0.4	3	1	0	3	0	1	20	1	20	20	20	20	80	0	0	0	0	4	0	0	0	0	0	0	0	363.6	1	32	0	42
120313_0903	1	9	10	3	1	0.4	3	1	0	2	0	4	20	2	20	20	20	20	80	0	0	0	0	3	0	0	0	0	0	0	0	348.6	1	32	0	42
120313_0903	1	9	11	3	1	0.4	3	1	0	5	1	5	NA	0	20	20	20	20	80	0	0	0	0	2	0	0	0	0	0	0	0	606.6	1	32	0	72
120313_0903	1	10	12	3	1	0.4	3	1	0	1	0	1	20	5	20	20	20	20	80	0	0	0	0	7	0	0	0	0	0	0	0	397.6	7	32	0	42
120313_0903	1	10	18	3	1	0.4	3	1	0	3	0	3	20	2	20	20	20	20	80	0	0	0	0	4	0	0	0	0	0	0	0	405.6	3	32	0	42
120313_0903	1	10	15	3	1	0.4	3	1	0	4	0	4	20	2	20	20	20	20	80	0	0	0	0	4	0	0	0	0	0	0	0	386.6	2	32	0	42
120313_0903	1	10	11	3	1	0.4	3	1	0	5	1	5	NA	1	20	20	20	20	80	0	0	0	0	0	0	0	0	0	0	0	0	678.6	2	32	0	72
120313_0903	1	10	10	3	1	0.4	3	1	0	2	0	2	20	2	20	20	20	20	80	0	0	0	0	4	0	0	0	0	0	0	0	390.6	1	32	0	42
120313_0903	1	11	12	3	1	0.4	3	1	0	1	0	2	2	11	2	20	20	20	62	0	0	0	0	2	7	0	0	0	7	0	7	429.4	7	42.8	21	31.8
120313_0903	1	11	15	3	1	0.4	3	1	0	4	0	3	20	2	2	20	20	20	62	2	0	0	0	11	7	0	0	0	0	2	7	419.4	2	24.8	0	32.8
120313_0903	1	11	18	3	1	0.4	3	1	0	3	0	4	20	1	2	20	20	20	62	5	0	0	0	11	7	0	0	0	0	5	7	435.4	2	24.8	0	29.8
120313_0903	1	11	10	3	1	0.4	3	1	0	2	0	1	20	2	2	20	20	20	62	0	0	0	0	4	7	0	0	0	0	0	7	425.4	2	24.8	0	34.8
120313_0903	1	11	11	3	1	0.4	3	1	0	5	1	5	NA	1	2	20	20	20	62	0	0	0	0	1	7	0	0	0	7	0	7	736.4	1	24.8	21	57.8
120313_0903	1	12	15	3	1	0.4	3	1	0	4	0	4	20	2	20	20	20	20	80	0	0	0	0	4	0	0	0	0	0	0	0	461.4	1	32	0	42
120313_0903	1	12	10	3	1	0.4	3	1	0	2	0	1	20	2	20	20	20	20	80	0	0	0	0	3	0	0	0	0	0	0	0	467.4	1	32	0	42
120313_0903	1	12	12	3	1	0.4	3	1	0	1	0	3	20	1	20	20	20	20	80	0	0	0	0	3	0	0	0	0	0	0	0	471.4	1	32	0	42
120313_0903	1	12	11	3	1	0.4	3	1	0	5	1	5	NA	2	20	20	20	20	80	0	0	0	0	0	0	0	0	0	0	0	0	808.4	1	32	0	72
120313_0903	1	12	18	3	1	0.4	3	1	0	3	0	2	20	2	20	20	20	20	80	0	0	0	0	5	0	0	0	0	0	0	0	477.4	0	32	0	42
120313_0903	1	13	15	3	1	0.4	3	1	0	4	0	3	20	3	20	20	20	20	80	0	0	0	0	6	0	0	0	0	0	0	0	503.4	1	32	0	42
120313_0903	1	13	10	3	1	0.4	3	1	0	2	0	4	20	1	20	20	20	20	80	0	0	0	0	3	0	0	0	0	0	0	0	509.4	1	32	0	42
120313_0903	1	13	11	3	1	0.4	3	1	0	5	1	5	NA	0	20	20	20	20	80	0	0	0	0	0	0	0	0	0	0	0	0	880.4	1	32	0	72
120313_0903	1	13	12	3	1	0.4	3	1	0	1	0	1	20	2	20	20	20	20	80	0	0	0	0	3	0	0	0	0	0	0	0	513.4	0	32	0	42
120313_0903	1	13	18	3	1	0.4	3	1	0	3	0	2	20	2	20	20	20	20	80	0	0	0	0	2	0	0	0	0	0	0	0	519.4	0	32	0	42
120313_0903	1	14	11	3	1	0.4	3	1	0	5	1	5	NA	1	20	20	20	20	80	0	0	0	0	1	0	0	0	0	0	0	0	952.4	2	32	0	72
120313_0903	1	14	15	3	1	0.4	3	1	0	4	0	1	20	5	20	20	20	20	80	0	0	0	0	5	0	0	0	0	0	0	0	545.4	1	32	0	42
120313_0903	1	14	18	3	1	0.4	3	1	0	3	0	3	20	2	20	20	20	20	80	0	0	0	0	2	0	0	0	0	0	0	0	561.4	1	32	0	42
120313_0903	1	14	12	3	1	0.4	3	1	0	1	0	2	20	1	20	20	20	20	80	0	0	0	0	4	0	0	0	0	0	0	0	555.4	0	32	0	42
120313_0903	1	14	10	3	1	0.4	3	1	0	2	0	4	20	1	20	20	20	20	80	0	0	0	0	3	0	0	0	0	0	0	0	551.4	0	32	0	42
120313_0903	1	15	10	3	1	0.4	3	1	0	2	0	4	20	3	20	20	20	20	80	0	0	0	0	4	0	0	0	0	0	0	0	593.4	2	32	0	42
120313_0903	1	15	11	3	1	0.4	3	1	0	5	1	5	NA	0	20	20	20	20	80	0	0	0	0	1	0	0	0	0	0	0	0	1024.4	1	32	0	72
120313_0903	1	15	12	3	1	0.4	3	1	0	1	0	1	20	1	20	20	20	20	80	0	0	0	0	11	0	0	0	0	0	0	0	597.4	0	32	0	42
120313_0903	1	15	15	3	1	0.4	3	1	0	4	0	3	20	6	20	20	20	20	80	0	0	0	0	3	0	0	0	0	0	0	0	587.4	0	32	0	42
120313_0903	1	15	18	3	1	0.4	3	1	0	3	0	2	20	2	20	20	20	20	80	0	0	0	0	2	0	0	0	0	0	0	0	603.4	0	32	0	42
120313_0903	1	16	15	3	1	0.4	3	1	0	4	0	3	20	4	20	20	20	20	80	0	0	0	0	2	0	0	0	0	0	0	0	629.4	4	32	0	42
120313_0903	1	16	12	3	1	0.4	3	1	0	1	0	4	20	1	20	20	20	20	80	0	0	0	0	2	0	0	0	0	0	0	0	639.4	2	32	0	42
120313_0903	1	16	18	3	1	0.4	3	1	0	3	0	1	20	1	20	20	20	20	80	0	0	0	0	3	0	0	0	0	0	0	0	645.4	1	32	0	42
120313_0903	1	16	10	3	1	0.4	3	1	0	2	0	2	20	1	20	20	20	20	80	0	0	0	0	3	0	0	0	0	0	0	0	635.4	0	32	0	42
120313_0903	1	16	11	3	1	0.4	3	1	0	5	1	5	NA	0	20	20	20	20	80	0	0	0	0	0	0	0	0	0	0	0	0	1096.4	0	32	0	72
120313_0903	1	17	12	3	1	0.4	3	1	0	1	0	2	20	3	20	20	20	20	80	0	0	0	0	6	0	0	0	0	0	0	0	681.4	1	32	0	42
120313_0903	1	17	15	3	1	0.4	3	1	0	4	0	3	20	2	20	20	20	20	80	0	0	0	0	2	0	0	0	0	0	0	0	671.4	1	32	0	42
120313_0903	1	17	10	3	1	0.4	3	1	0	2	0	1	20	0	20	20	20	20	80	0	0	0	0	4	0	0	0	0	0	0	0	677.4	0	32	0	42
120313_0903	1	17	11	3	1	0.4	3	1	0	5	1	5	NA	2	20	20	20	20	80	0	0	0	0	3	0	0	0	0	0	0	0	1168.4	0	32	0	72
120313_0903	1	17	18	3	1	0.4	3	1	0	3	0	4	20	1	20	20	20	20	80	0	0	0	0	2	0	0	0	0	0	0	0	687.4	0	32	0	42
120313_0903	1	18	12	3	1	0.4	3	1	0	1	0	2	20	2	20	20	20	20	80	0	0	0	0	3	0	0	0	0	0	0	0	723.4	2	32	0	42
120313_0903	1	18	11	3	1	0.4	3	1	0	5	1	5	NA	2	20	20	20	20	80	0	0	0	0	0	0	0	0	0	0	0	0	1240.4	1	32	0	72
120313_0903	1	18	18	3	1	0.4	3	1	0	3	0	1	20	2	20	20	20	20	80	0	0	0	0	7	0	0	0	0	0	0	0	729.4	0	32	0	42
120313_0903	1	18	10	3	1	0.4	3	1	0	2	0	4	20	2	20	20	20	20	80	0	0	0	0	3	0	0	0	0	0	0	0	719.4	0	32	0	42
120313_0903	1	18	15	3	1	0.4	3	1	0	4	0	3	20	1	20	20	20	20	80	0	0	0	0	2	0	0	0	0	0	0	0	713.4	0	32	0	42
120313_0903	1	19	12	3	1	0.4	3	1	0	1	0	4	20	2	20	20	20	20	80	0	0	0	0	4	0	0	0	0	0	0	0	765.4	8	32	0	42
120313_0903	1	19	18	3	1	0.4	3	1	0	3	0	2	20	1	20	20	20	20	80	0	0	0	0	5	0	0	0	0	0	0	0	771.4	0	32	0	42
120313_0903	1	19	15	3	1	0.4	3	1	0	4	0	1	20	2	20	20	20	20	80	0	0	0	0	3	0	0	0	0	0	0	0	755.4	0	32	0	42
120313_0903	1	19	11	3	1	0.4	3	1	0	5	1	5	NA	2	20	20	20	20	80	0	0	0	0	1	0	0	0	0	0	0	0	1312.4	0	32	0	72
120313_0903	1	19	10	3	1	0.4	3	1	0	2	0	3	20	1	20	20	20	20	80	0	0	0	0	2	0	0	0	0	0	0	0	761.4	NA	32	0	42
120313_0903	1	20	18	3	1	0.4	3	1	0	3	0	4	20	1	20	20	20	20	80	0	0	0	0	3	0	0	0	0	0	0	0	813.4	2	32	0	42
120313_0903	1	20	11	3	1	0.4	3	1	0	5	1	5	NA	0	20	20	20	20	80	0	0	0	0	1	0	0	0	0	0	0	0	1384.4	1	32	0	72
120313_0903	1	20	15	3	1	0.4	3	1	0	4	0	3	20	3	20	20	20	20	80	0	0	0	0	3	0	0	0	0	0	0	0	797.4	0	32	0	42
120313_0903	1	20	12	3	1	0.4	3	1	0	1	0	1	20	2	20	20	20	20	80	0	0	0	0	3	0	0	0	0	0	0	0	807.4	0	32	0	42
120313_0903	1	20	10	3	1	0.4	3	1	0	2	0	2	20	1	20	20	20	20	80	0	0	0	0	2	0	0	0	0	0	0	0	803.4	0	32	0	42
120313_0903	1	21	10	3	1	0.4	3	1	0	2	0	4	20	4	20	20	20	20	80	0	0	0	0	3	0	1	0	0	1	0	1	842.4	5	32	3	39
120313_0903	1	21	11	3	1	0.4	3	1	0	5	1	5	NA	0	20	20	20	20	80	0	0	0	0	1	0	1	0	0	1	0	1	1455.4	3	32	3	71
120313_0903	1	21	12	3	1	0.4	3	1	0	1	0	2	20	4	20	20	20	20	80	0	1	0	0	2	0	1	0	0	0	1	1	848.4	2	32	0	41
120313_0903	1	21	15	3	1	0.4	3	1	0	4	0	1	20	2	20	20	20	20	80	0	0	0	0	3	0	1	0	0	0	0	1	839.4	1	32	0	42
120313_0903	1	21	18	3	1	0.4	3	1	0	3	0	3	20	8	20	20	20	20	80	0	0	0	0	8	0	1	0	0	0	0	1	855.4	0	32	0	42
120313_0903	1	22	10	3	1	0.4	3	1	0	2	0	4	20	2	20	20	20	20	80	0	0	0	0	3	0	0	0	0	0	0	0	884.4	1	32	0	42
120313_0903	1	22	12	3	1	0.4	3	1	0	1	0	2	20	2	20	20	20	20	80	0	0	0	0	3	0	0	0	0	0	0	0	890.4	1	32	0	42
120313_0903	1	22	15	3	1	0.4	3	1	0	4	0	1	20	2	20	20	20	20	80	0	0	0	0	3	0	0	0	0	0	0	0	881.4	1	32	0	42
120313_0903	1	22	18	3	1	0.4	3	1	0	3	0	3	20	1	20	20	20	20	80	0	0	0	0	4	0	0	0	0	0	0	0	897.4	0	32	0	42
120313_0903	1	22	11	3	1	0.4	3	1	0	5	1	5	NA	0	20	20	20	20	80	0	0	0	0	1	0	0	0	0	0	0	0	1527.4	0	32	0	72
120313_0903	1	23	11	3	1	0.4	3	1	0	5	1	5	NA	3	20	20	20	20	80	0	0	0	0	2	0	0	0	0	0	0	0	1599.4	4	32	0	72
120313_0903	1	23	15	3	1	0.4	3	1	0	4	0	3	20	3	20	20	20	20	80	0	0	0	0	3	0	0	0	0	0	0	0	923.4	1	32	0	42
120313_0903	1	23	18	3	1	0.4	3	1	0	3	0	4	20	1	20	20	20	20	80	0	0	0	0	3	0	0	0	0	0	0	0	939.4	1	32	0	42
120313_0903	1	23	12	3	1	0.4	3	1	0	1	0	1	20	2	20	20	20	20	80	0	0	0	0	2	0	0	0	0	0	0	0	932.4	1	32	0	42
120313_0903	1	23	10	3	1	0.4	3	1	0	2	0	2	20	1	20	20	20	20	80	0	0	0	0	3	0	0	0	0	0	0	0	926.4	0	32	0	42
120313_0903	1	24	11	3	1	0.4	3	1	0	5	1	5	NA	4	20	20	20	20	80	0	0	0	0	1	0	0	0	0	0	0	0	1671.4	4	32	0	72
120313_0903	1	24	15	3	1	0.4	3	1	0	4	0	1	20	1	20	20	20	20	80	0	0	0	0	3	0	0	0	0	0	0	0	965.4	2	32	0	42
120313_0903	1	24	12	3	1	0.4	3	1	0	1	0	2	20	1	20	20	20	20	80	0	0	0	0	3	0	0	0	0	0	0	0	974.4	0	32	0	42
120313_0903	1	24	18	3	1	0.4	3	1	0	3	0	3	20	2	20	20	20	20	80	0	0	0	0	2	0	0	0	0	0	0	0	981.4	0	32	0	42
120313_0903	1	24	10	3	1	0.4	3	1	0	2	0	4	20	1	20	20	20	20	80	0	0	0	0	2	0	0	0	0	0	0	0	968.4	0	32	0	42
120313_0903	1	25	10	3	1	0.4	3	1	0	2	0	4	20	1	20	20	20	20	80	0	0	0	0	3	0	0	0	0	0	0	0	1010.4	0	32	0	42
120313_0903	1	25	15	3	1	0.4	3	1	0	4	0	2	20	4	20	20	20	20	80	0	0	0	0	2	0	0	0	0	0	0	0	1007.4	0	32	0	42
120313_0903	1	25	11	3	1	0.4	3	1	0	5	1	5	NA	1	20	20	20	20	80	0	0	0	0	2	0	0	0	0	0	0	0	1743.4	0	32	0	72
120313_0903	1	25	12	3	1	0.4	3	1	0	1	0	1	20	1	20	20	20	20	80	0	0	0	0	2	0	0	0	0	0	0	0	1016.4	0	32	0	42
120313_0903	1	25	18	3	1	0.4	3	1	0	3	0	3	20	1	20	20	20	20	80	0	0	0	0	2	0	0	0	0	0	0	0	1023.4	0	32	0	42
120313_0903	1	26	12	3	1	0.4	3	1	0	1	0	1	20	5	20	20	20	20	80	0	0	0	0	5	0	0	0	0	0	0	0	1058.4	1	32	0	42
120313_0903	1	26	10	3	1	0.4	3	1	0	2	0	2	20	2	20	20	20	20	80	0	0	0	0	3	0	0	0	0	0	0	0	1052.4	1	32	0	42
120313_0903	1	26	15	3	1	0.4	3	1	0	4	0	3	20	1	20	20	20	20	80	0	0	0	0	5	0	0	0	0	0	0	0	1049.4	0	32	0	42
120313_0903	1	26	18	3	1	0.4	3	1	0	3	0	4	20	1	20	20	20	20	80	0	0	0	0	3	0	0	0	0	0	0	0	1065.4	0	32	0	42
120313_0903	1	26	11	3	1	0.4	3	1	0	5	1	5	NA	0	20	20	20	20	80	0	0	0	0	3	0	0	0	0	0	0	0	1815.4	0	32	0	72
120313_0903	1	27	12	3	1	0.4	3	1	0	1	0	2	18	1	18	20	20	20	78	0	0	0	0	4	2	0	0	0	2	0	2	1095.6	8	33.2	6	37.2
120313_0903	1	27	10	3	1	0.4	3	1	0	2	0	4	20	1	18	20	20	20	78	0	0	0	0	4	2	0	0	0	0	0	2	1093.6	3	31.2	0	41.2
120313_0903	1	27	18	3	1	0.4	3	1	0	3	0	3	20	1	18	20	20	20	78	1	0	0	0	4	2	0	0	0	0	1	2	1105.6	3	31.2	0	40.2
120313_0903	1	27	11	3	1	0.4	3	1	0	5	1	5	NA	2	18	20	20	20	78	0	0	0	0	1	2	0	0	0	2	0	2	1884.6	3	31.2	6	69.2
120313_0903	1	27	15	3	1	0.4	3	1	0	4	0	1	20	2	18	20	20	20	78	1	0	0	0	5	2	0	0	0	0	1	2	1089.6	2	31.2	0	40.2
120313_0903	1	28	10	3	1	0.4	3	1	0	2	0	2	20	1	20	20	20	20	80	0	0	0	0	2	0	0	0	0	0	0	0	1135.6	1	32	0	42
120313_0903	1	28	11	3	1	0.4	3	1	0	5	1	5	NA	0	20	20	20	20	80	0	0	0	0	0	0	0	0	0	0	0	0	1956.6	1	32	0	72
120313_0903	1	28	18	3	1	0.4	3	1	0	3	0	1	20	6	20	20	20	20	80	0	0	0	0	4	0	0	0	0	0	0	0	1147.6	0	32	0	42
120313_0903	1	28	12	3	1	0.4	3	1	0	1	0	4	20	2	20	20	20	20	80	0	0	0	0	3	0	0	0	0	0	0	0	1137.6	0	32	0	42
120313_0903	1	28	15	3	1	0.4	3	1	0	4	0	3	20	1	20	20	20	20	80	0	0	0	0	3	0	0	0	0	0	0	0	1131.6	0	32	0	42
120313_0903	1	29	15	3	1	0.4	3	1	0	4	0	3	20	2	20	20	20	20	80	0	0	0	0	6	0	0	0	0	0	0	0	1173.6	6	32	0	42
120313_0903	1	29	11	3	1	0.4	3	1	0	5	1	5	NA	0	20	20	20	20	80	0	0	0	0	0	0	0	0	0	0	0	0	2028.6	5	32	0	72
120313_0903	1	29	18	3	1	0.4	3	1	0	3	0	2	20	3	20	20	20	20	80	0	0	0	0	4	0	0	0	0	0	0	0	1189.6	0	32	0	42
120313_0903	1	29	10	3	1	0.4	3	1	0	2	0	1	20	1	20	20	20	20	80	0	0	0	0	3	0	0	0	0	0	0	0	1177.6	0	32	0	42
120313_0903	1	29	12	3	1	0.4	3	1	0	1	0	4	20	1	20	20	20	20	80	0	0	0	0	2	0	0	0	0	0	0	0	1179.6	0	32	0	42
120313_0903	1	30	11	3	1	0.4	3	1	0	5	1	5	NA	NA	20	20	20	20	80	0	0	0	0	0	0	0	0	0	0	0	0	2100.6	3	32	0	72
120313_0903	1	30	18	3	1	0.4	3	1	0	3	0	4	20	3	20	20	20	20	80	0	0	0	0	3	0	0	0	0	0	0	0	1231.6	1	32	0	42
120313_0903	1	30	12	3	1	0.4	3	1	0	1	0	1	20	3	20	20	20	20	80	0	0	0	0	2	0	0	0	0	0	0	0	1221.6	1	32	0	42
120313_0903	1	30	10	3	1	0.4	3	1	0	2	0	2	20	1	20	20	20	20	80	0	0	0	0	3	0	0	0	0	0	0	0	1219.6	0	32	0	42
120313_0903	1	30	15	3	1	0.4	3	1	0	4	0	3	20	1	20	20	20	20	80	0	0	0	0	3	0	0	0	0	0	0	0	1215.6	0	32	0	42
120313_0903	1	1	17	4	1	0.4	3	1	17	2	0	2	20	10	2	20	6	20	48	5	0	5	0	19	5	2	5	2	2	10	14	13.2	46	19.2	6	13.2
120313_0903	1	1	13	4	1	0.4	3	1	16	1	0	1	2	2	2	20	6	20	48	0	0	0	0	16	5	2	5	2	5	0	14	32.2	33	37.2	15	32.2
120313_0903	1	1	3	4	1	0.4	3	1	18	3	0	3	6	12	2	20	6	20	48	0	2	0	2	27	5	2	5	2	5	4	14	24.2	10	33.2	15	24.2
120313_0903	1	1	1	4	1	0.4	3	1	19	4	0	4	20	3	2	20	6	20	48	0	0	0	0	11	5	2	5	2	2	0	14	23.2	7	19.2	6	23.2
120313_0903	1	1	4	4	1	0.4	3	1	15	5	1	5	NA	2	2	20	6	20	48	0	0	0	0	6	5	2	5	2	14	0	14	45.2	5	19.2	42	45.2
120313_0903	1	2	17	4	1	0.4	3	1	0	2	0	2	10	16	0	10	18	20	48	5	0	2	0	30	5	1	3	7	1	7	16	42.4	16	29.2	3	29.2
120313_0903	1	2	13	4	1	0.4	3	1	0	1	0	3	0	5	0	10	18	20	48	0	1	1	1	10	5	1	3	7	5	3	16	63.4	9	39.2	15	31.2
120313_0903	1	2	3	4	1	0.4	3	1	0	3	0	4	18	4	0	10	18	20	48	0	0	0	6	15	5	1	3	7	3	6	16	40.4	5	21.2	9	16.2
120313_0903	1	2	1	4	1	0.4	3	1	0	4	0	1	20	3	0	10	18	20	48	0	0	0	0	4	5	1	3	7	7	0	16	31.4	5	19.2	21	8.200001
120313_0903	1	2	4	4	1	0.4	3	1	0	5	1	5	NA	3	0	10	18	20	48	0	0	0	0	8	5	1	3	7	16	0	16	88.4	3	19.2	48	43.2
120313_0903	1	3	17	4	1	0.4	3	1	0	2	0	4	20	4	20	20	4	20	64	0	0	3	0	12	2	2	5	2	2	3	11	69	13	25.6	6	26.6
120313_0903	1	3	13	4	1	0.4	3	1	0	1	0	3	20	2	20	20	4	20	64	0	0	2	0	15	2	2	5	2	2	2	11	91	12	25.6	6	27.6
120313_0903	1	3	1	4	1	0.4	3	1	0	4	0	2	20	9	20	20	4	20	64	0	0	0	0	5	2	2	5	2	2	0	11	61	3	25.6	6	29.6
120313_0903	1	3	3	4	1	0.4	3	1	0	3	0	1	4	1	20	20	4	20	64	2	2	0	2	29	2	2	5	2	5	6	11	71	2	41.6	15	30.6
120313_0903	1	3	4	4	1	0.4	3	1	0	5	1	5	NA	1	20	20	4	20	64	0	0	0	0	3	2	2	5	2	11	0	11	143	1	25.6	33	54.6
120313_0903	1	4	13	4	1	0.4	3	1	0	1	0	2	10	9	10	20	2	20	52	0	0	2	0	10	3	2	7	4	3	2	16	120.8	13	30.8	9	29.8
120313_0903	1	4	17	4	1	0.4	3	1	0	2	0	1	20	3	10	20	2	20	52	3	0	5	2	9	3	2	7	4	2	10	16	83.8	12	20.8	6	14.8
120313_0903	1	4	3	4	1	0.4	3	1	0	3	0	4	2	3	10	20	2	20	52	0	2	0	2	8	3	2	7	4	7	4	16	94.8	4	38.8	21	23.8
120313_0903	1	4	1	4	1	0.4	3	1	0	4	0	3	20	19	10	20	2	20	52	0	0	0	0	9	3	2	7	4	4	0	16	79.8	1	20.8	12	18.8
120313_0903	1	4	4	4	1	0.4	3	1	0	5	1	5	NA	1	10	20	2	20	52	0	0	0	0	3	3	2	7	4	16	0	16	187.8	1	20.8	48	44.8
120313_0903	1	5	3	4	1	0.4	3	1	0	3	0	4	4	2	20	20	4	20	64	2	2	0	2	17	3	2	8	3	8	6	16	116.4	13	41.6	24	21.6
120313_0903	1	5	17	4	1	0.4	3	1	0	2	0	2	20	5	20	20	4	20	64	1	0	5	1	13	3	2	8	3	2	7	16	106.4	10	25.6	6	22.6
120313_0903	1	5	13	4	1	0.4	3	1	0	1	0	3	20	13	20	20	4	20	64	0	0	3	0	10	3	2	8	3	3	3	16	144.4	5	25.6	9	23.6
120313_0903	1	5	1	4	1	0.4	3	1	0	4	0	1	20	2	20	20	4	20	64	0	0	0	0	3	3	2	8	3	3	0	16	106.4	3	25.6	9	26.6
120313_0903	1	5	4	4	1	0.4	3	1	0	5	1	5	NA	1	20	20	4	20	64	0	0	0	0	3	3	2	8	3	16	0	16	237.4	3	25.6	48	49.6
120313_0903	1	6	17	4	1	0.4	3	1	0	2	0	2	20	1	0	20	4	20	44	5	0	4	1	12	5	4	4	5	4	10	18	112	15	17.6	12	5.6
120313_0903	1	6	3	4	1	0.4	3	1	0	3	0	3	4	3	0	20	4	20	44	0	4	0	4	13	5	4	4	5	4	8	18	140	7	33.6	12	23.6
120313_0903	1	6	1	4	1	0.4	3	1	0	4	0	1	20	3	0	20	4	20	44	0	0	0	0	4	5	4	4	5	5	0	18	119	4	17.6	15	12.6
120313_0903	1	6	13	4	1	0.4	3	1	0	1	0	4	0	4	0	20	4	20	44	0	0	0	0	7	5	4	4	5	5	0	18	177	2	37.6	15	32.6
120313_0903	1	6	4	4	1	0.4	3	1	0	5	1	5	NA	5	0	20	4	20	44	0	0	0	0	3	5	4	4	5	18	0	18	277	2	17.6	54	39.6
120313_0903	1	7	17	4	1	0.4	3	1	0	2	0	2	0	2	0	0	0	0	0	1	0	1	1	14	1	0	1	1	0	3	3	139	9	20	0	27
120313_0903	1	7	13	4	1	0.4	3	1	0	1	0	4	0	1	0	0	0	0	0	0	0	0	0	5	1	0	1	1	1	0	3	204	5	20	3	27
120313_0903	1	7	3	4	1	0.4	3	1	0	3	0	1	0	9	0	0	0	0	0	0	0	0	0	8	1	0	1	1	1	0	3	167	3	20	3	27
120313_0903	1	7	1	4	1	0.4	3	1	0	4	0	3	0	5	0	0	0	0	0	0	0	0	0	4	1	0	1	1	1	0	3	146	3	20	3	27
120313_0903	1	7	4	4	1	0.4	3	1	0	5	1	5	NA	0	0	0	0	0	0	0	0	0	0	3	1	0	1	1	3	0	3	314	1	0	9	37
120313_0903	1	8	17	4	1	0.4	3	1	0	2	0	4	0	1	0	0	6	4	10	1	0	1	1	12	1	0	1	1	0	3	3	170	7	24	0	31
120313_0903	1	8	3	4	1	0.4	3	1	0	3	0	2	6	2	0	0	6	4	10	0	0	0	0	8	1	0	1	1	1	0	3	192	5	18	3	25
120313_0903	1	8	1	4	1	0.4	3	1	0	4	0	1	4	5	0	0	6	4	10	0	0	0	0	4	1	0	1	1	1	0	3	173	5	20	3	27
120313_0903	1	8	13	4	1	0.4	3	1	0	1	0	3	0	1	0	0	6	4	10	0	0	0	0	5	1	0	1	1	1	0	3	235	2	24	3	31
120313_0903	1	8	4	4	1	0.4	3	1	0	5	1	5	NA	0	0	0	6	4	10	0	0	0	0	1	1	0	1	1	3	0	3	355	2	4	9	41
120313_0903	1	9	17	4	1	0.4	3	1	0	2	0	1	0	1	0	0	4	6	10	2	0	1	1	16	2	0	1	3	0	4	6	200	7	24	0	30
120313_0903	1	9	3	4	1	0.4	3	1	0	3	0	2	4	2	0	0	4	6	10	0	0	0	2	7	2	0	1	3	1	2	6	217	3	20	3	25
120313_0903	1	9	13	4	1	0.4	3	1	0	1	0	3	0	1	0	0	4	6	10	0	0	0	0	6	2	0	1	3	2	0	6	263	3	24	6	28
120313_0903	1	9	4	4	1	0.4	3	1	0	5	1	5	NA	0	0	0	4	6	10	0	0	0	0	3	2	0	1	3	6	0	6	393	2	4	18	38
120313_0903	1	9	1	4	1	0.4	3	1	0	4	0	4	6	3	0	0	4	6	10	0	0	0	0	3	2	0	1	3	3	0	6	192	1	18	9	19
120313_0903	1	10	17	4	1	0.4	3	1	0	2	0	2	0	1	4	0	8	4	16	1	0	1	1	9	1	1	1	1	1	3	4	230.4	11	26.4	3	30.4
120313_0903	1	10	13	4	1	0.4	3	1	0	1	0	4	4	4	4	0	8	4	16	0	1	0	0	7	1	1	1	1	1	1	4	291.4	9	22.4	3	28.4
120313_0903	1	10	3	4	1	0.4	3	1	0	3	0	3	8	2	4	0	8	4	16	0	0	0	0	8	1	1	1	1	1	0	4	242.4	2	18.4	3	25.4
120313_0903	1	10	1	4	1	0.4	3	1	0	4	0	1	4	1	4	0	8	4	16	0	0	0	0	3	1	1	1	1	1	0	4	221.4	1	22.4	3	29.4
120313_0903	1	10	4	4	1	0.4	3	1	0	5	1	5	NA	1	4	0	8	4	16	0	0	0	0	2	1	1	1	1	4	0	4	435.4	0	6.4	12	42.4
120313_0903	1	11	17	4	1	0.4	3	1	0	2	0	4	0	1	0	0	8	8	16	2	0	0	0	8	2	0	0	3	0	2	5	264.8	7	26.4	0	34.4
120313_0903	1	11	13	4	1	0.4	3	1	0	1	0	1	0	1	0	0	8	8	16	0	0	0	0	6	2	0	0	3	2	0	5	321.8	4	26.4	6	30.4
120313_0903	1	11	1	4	1	0.4	3	1	0	4	0	3	8	1	0	0	8	8	16	0	0	0	0	3	2	0	0	3	3	0	5	240.8	3	18.4	9	19.4
120313_0903	1	11	3	4	1	0.4	3	1	0	3	0	2	8	5	0	0	8	8	16	0	0	0	3	13	2	0	0	3	0	3	5	267.8	2	18.4	0	25.4
120313_0903	1	11	4	4	1	0.4	3	1	0	5	1	5	NA	0	0	0	8	8	16	0	0	0	0	1	2	0	0	3	5	0	5	476.8	1	6.4	15	41.4
120313_0903	1	12	17	4	1	0.4	3	1	0	2	0	4	0	2	0	0	2	8	10	2	0	1	0	10	2	0	1	3	0	3	6	295.8	5	24	0	31
120313_0903	1	12	3	4	1	0.4	3	1	0	3	0	2	2	2	0	0	2	8	10	0	0	0	3	11	2	0	1	3	1	3	6	293.8	3	22	3	26
120313_0903	1	12	13	4	1	0.4	3	1	0	1	0	3	0	2	0	0	2	8	10	0	0	0	0	6	2	0	1	3	2	0	6	349.8	3	24	6	28
120313_0903	1	12	4	4	1	0.4	3	1	0	5	1	5	NA	1	0	0	2	8	10	0	0	0	0	1	2	0	1	3	6	0	6	514.8	3	4	18	38
120313_0903	1	12	1	4	1	0.4	3	1	0	4	0	1	8	4	0	0	2	8	10	0	0	0	0	5	2	0	1	3	3	0	6	257.8	1	16	9	17
120313_0903	1	13	1	4	1	0.4	3	1	0	4	0	4	0	3	0	0	2	0	2	0	0	0	0	7	0	0	0	0	0	0	0	288.6	9	20.8	0	30.8
120313_0903	1	13	3	4	1	0.4	3	1	0	3	0	2	2	4	0	0	2	0	2	0	0	0	0	8	0	0	0	0	0	0	0	322.6	5	18.8	0	28.8
120313_0903	1	13	17	4	1	0.4	3	1	0	2	0	1	0	2	0	0	2	0	2	0	0	0	0	7	0	0	0	0	0	0	0	326.6	3	20.8	0	30.8
120313_0903	1	13	4	4	1	0.4	3	1	0	5	1	5	NA	0	0	0	2	0	2	0	0	0	0	2	0	0	0	0	0	0	0	555.6	2	0.8	0	40.8
120313_0903	1	13	13	4	1	0.4	3	1	0	1	0	3	0	2	0	0	2	0	2	0	0	0	0	5	0	0	0	0	0	0	0	380.6	1	20.8	0	30.8
120313_0903	1	14	17	4	1	0.4	3	1	0	2	0	2	0	1	0	0	6	0	6	0	0	0	0	5	0	0	0	0	0	0	0	359	4	22.4	0	32.4
120313_0903	1	14	13	4	1	0.4	3	1	0	1	0	4	0	1	0	0	6	0	6	0	0	0	0	3	0	0	0	0	0	0	0	413	2	22.4	0	32.4
120313_0903	1	14	3	4	1	0.4	3	1	0	3	0	1	6	4	0	0	6	0	6	0	0	0	0	7	0	0	0	0	0	0	0	349	1	16.4	0	26.4
120313_0903	1	14	4	4	1	0.4	3	1	0	5	1	5	NA	1	0	0	6	0	6	0	0	0	0	1	0	0	0	0	0	0	0	598	1	2.4	0	42.4
120313_0903	1	14	1	4	1	0.4	3	1	0	4	0	3	0	0	0	0	6	0	6	0	0	0	0	2	0	0	0	0	0	0	0	321	0	22.4	0	32.4
120313_0903	1	15	3	4	1	0.4	3	1	0	3	0	1	0	0	0	0	0	0	0	0	0	0	0	4	0	0	0	0	0	0	0	379	2	20	0	30
120313_0903	1	15	17	4	1	0.4	3	1	0	2	0	2	0	3	0	0	0	0	0	0	0	0	0	3	0	0	0	0	0	0	0	389	2	20	0	30
120313_0903	1	15	1	4	1	0.4	3	1	0	4	0	3	0	0	0	0	0	0	0	0	0	0	0	4	0	0	0	0	0	0	0	351	1	20	0	30
120313_0903	1	15	4	4	1	0.4	3	1	0	5	1	5	NA	0	0	0	0	0	0	0	0	0	0	1	0	0	0	0	0	0	0	638	1	0	0	40
120313_0903	1	15	13	4	1	0.4	3	1	0	1	0	4	0	2	0	0	0	0	0	0	0	0	0	3	0	0	0	0	0	0	0	443	0	20	0	30
120313_0903	1	16	3	4	1	0.4	3	1	0	3	0	2	0	1	0	0	0	0	0	0	0	0	0	5	0	0	0	0	0	0	0	409	1	20	0	30
120313_0903	1	16	17	4	1	0.4	3	1	0	2	0	1	0	1	0	0	0	0	0	0	0	0	0	6	0	0	0	0	0	0	0	419	0	20	0	30
120313_0903	1	16	13	4	1	0.4	3	1	0	1	0	4	0	2	0	0	0	0	0	0	0	0	0	3	0	0	0	0	0	0	0	473	0	20	0	30
120313_0903	1	16	1	4	1	0.4	3	1	0	4	0	3	0	1	0	0	0	0	0	0	0	0	0	3	0	0	0	0	0	0	0	381	0	20	0	30
120313_0903	1	16	4	4	1	0.4	3	1	0	5	1	5	NA	3	0	0	0	0	0	0	0	0	0	1	0	0	0	0	0	0	0	678	0	0	0	40
120313_0903	1	17	13	4	1	0.4	3	1	0	1	0	2	0	1	0	0	0	0	0	0	0	0	0	6	0	0	0	0	0	0	0	503	2	20	0	30
120313_0903	1	17	3	4	1	0.4	3	1	0	3	0	4	0	1	0	0	0	0	0	0	0	0	0	3	0	0	0	0	0	0	0	439	1	20	0	30
120313_0903	1	17	17	4	1	0.4	3	1	0	2	0	3	0	1	0	0	0	0	0	0	0	0	0	3	0	0	0	0	0	0	0	449	0	20	0	30
120313_0903	1	17	1	4	1	0.4	3	1	0	4	0	1	0	0	0	0	0	0	0	0	0	0	0	3	0	0	0	0	0	0	0	411	0	20	0	30
120313_0903	1	17	4	4	1	0.4	3	1	0	5	1	5	NA	1	0	0	0	0	0	0	0	0	0	1	0	0	0	0	0	0	0	718	0	0	0	40
120313_0903	1	18	3	4	1	0.4	3	1	0	3	0	3	0	1	0	0	0	2	2	0	0	0	0	6	0	0	0	0	0	0	0	469.8	5	20.8	0	30.8
120313_0903	1	18	17	4	1	0.4	3	1	0	2	0	4	0	1	0	0	0	2	2	0	0	0	0	5	0	0	0	0	0	0	0	479.8	3	20.8	0	30.8
120313_0903	1	18	4	4	1	0.4	3	1	0	5	1	5	NA	1	0	0	0	2	2	0	0	0	0	0	0	0	0	0	0	0	0	758.8	1	0.8	0	40.8
120313_0903	1	18	13	4	1	0.4	3	1	0	1	0	2	0	2	0	0	0	2	2	0	0	0	0	3	0	0	0	0	0	0	0	533.8	0	20.8	0	30.8
120313_0903	1	18	1	4	1	0.4	3	1	0	4	0	1	2	0	0	0	0	2	2	0	0	0	0	2	0	0	0	0	0	0	0	439.8	0	18.8	0	28.8
120313_0903	1	19	13	4	1	0.4	3	1	0	1	0	2	0	2	0	0	0	2	2	0	0	0	0	3	5	0	5	0	5	0	10	549.6	16	20.8	15	15.8
120313_0903	1	19	17	4	1	0.4	3	1	0	2	0	1	0	1	0	0	0	2	2	5	0	5	0	9	5	0	5	0	0	10	10	500.6	5	20.8	0	20.8
120313_0903	1	19	3	4	1	0.4	3	1	0	3	0	3	0	1	0	0	0	2	2	0	0	0	0	4	5	0	5	0	5	0	10	485.6	5	20.8	15	15.8
120313_0903	1	19	4	4	1	0.4	3	1	0	5	1	5	NA	0	0	0	0	2	2	0	0	0	0	1	5	0	5	0	10	0	10	789.6	3	0.8	30	30.8
120313_0903	1	19	1	4	1	0.4	3	1	0	4	0	4	2	0	0	0	0	2	2	0	0	0	0	3	5	0	5	0	0	0	10	468.6	0	18.8	0	28.8
120313_0903	1	20	13	4	1	0.4	3	1	0	1	0	4	0	2	0	0	2	0	2	0	0	0	0	3	0	0	0	10	0	0	10	580.4	12	20.8	0	30.8
120313_0903	1	20	1	4	1	0.4	3	1	0	4	0	3	0	0	0	0	2	0	2	0	0	0	0	3	0	0	0	10	10	0	10	469.4	7	20.8	30	0.7999992
120313_0903	1	20	3	4	1	0.4	3	1	0	3	0	2	2	0	0	0	2	0	2	0	0	0	10	6	0	0	0	10	0	10	10	504.4	2	18.8	0	18.8
120313_0903	1	20	17	4	1	0.4	3	1	0	2	0	1	0	1	0	0	2	0	2	0	0	0	0	5	0	0	0	10	0	0	10	531.4	1	20.8	0	30.8
120313_0903	1	20	4	4	1	0.4	3	1	0	5	1	5	NA	0	0	0	2	0	2	0	0	0	0	2	0	0	0	10	10	0	10	820.4	0	0.8	30	30.8
120313_0903	1	21	17	4	1	0.4	3	1	0	2	0	2	0	2	0	0	0	0	0	0	0	0	0	5	0	0	0	0	0	0	0	561.4	1	20	0	30
120313_0903	1	21	13	4	1	0.4	3	1	0	1	0	1	0	5	0	0	0	0	0	0	0	0	0	3	0	0	0	0	0	0	0	610.4	1	20	0	30
120313_0903	1	21	1	4	1	0.4	3	1	0	4	0	4	0	1	0	0	0	0	0	0	0	0	0	3	0	0	0	0	0	0	0	499.4	1	20	0	30
120313_0903	1	21	3	4	1	0.4	3	1	0	3	0	3	0	1	0	0	0	0	0	0	0	0	0	3	0	0	0	0	0	0	0	534.4	1	20	0	30
120313_0903	1	21	4	4	1	0.4	3	1	0	5	1	5	NA	0	0	0	0	0	0	0	0	0	0	1	0	0	0	0	0	0	0	860.4	1	0	0	40
120313_0903	1	22	3	4	1	0.4	3	1	0	3	0	1	0	2	0	0	0	0	0	0	0	0	0	5	0	0	0	0	0	0	0	564.4	2	20	0	30
120313_0903	1	22	13	4	1	0.4	3	1	0	1	0	2	0	1	0	0	0	0	0	0	0	0	0	3	0	0	0	0	0	0	0	640.4	1	20	0	30
120313_0903	1	22	17	4	1	0.4	3	1	0	2	0	4	0	1	0	0	0	0	0	0	0	0	0	3	0	0	0	0	0	0	0	591.4	0	20	0	30
120313_0903	1	22	1	4	1	0.4	3	1	0	4	0	3	0	0	0	0	0	0	0	0	0	0	0	2	0	0	0	0	0	0	0	529.4	0	20	0	30
120313_0903	1	22	4	4	1	0.4	3	1	0	5	1	5	NA	0	0	0	0	0	0	0	0	0	0	2	0	0	0	0	0	0	0	900.4	0	0	0	40
120313_0903	1	23	3	4	1	0.4	3	1	0	3	0	1	0	0	0	0	0	0	0	0	0	0	0	4	0	0	0	0	0	0	0	594.4	1	20	0	30
120313_0903	1	23	17	4	1	0.4	3	1	0	2	0	4	0	1	0	0	0	0	0	0	0	0	0	2	0	0	0	0	0	0	0	621.4	1	20	0	30
120313_0903	1	23	4	4	1	0.4	3	1	0	5	1	5	NA	0	0	0	0	0	0	0	0	0	0	1	0	0	0	0	0	0	0	940.4	1	0	0	40
120313_0903	1	23	13	4	1	0.4	3	1	0	1	0	3	0	3	0	0	0	0	0	0	0	0	0	2	0	0	0	0	0	0	0	670.4	0	20	0	30
120313_0903	1	23	1	4	1	0.4	3	1	0	4	0	2	0	0	0	0	0	0	0	0	0	0	0	2	0	0	0	0	0	0	0	559.4	0	20	0	30
120313_0903	1	24	3	4	1	0.4	3	1	0	3	0	4	0	1	0	0	0	0	0	0	0	0	0	3	0	0	0	0	0	0	0	624.4	1	20	0	30
120313_0903	1	24	17	4	1	0.4	3	1	0	2	0	3	0	1	0	0	0	0	0	0	0	0	0	4	0	0	0	0	0	0	0	651.4	0	20	0	30
120313_0903	1	24	13	4	1	0.4	3	1	0	1	0	2	0	2	0	0	0	0	0	0	0	0	0	2	0	0	0	0	0	0	0	700.4	0	20	0	30
120313_0903	1	24	1	4	1	0.4	3	1	0	4	0	1	0	1	0	0	0	0	0	0	0	0	0	2	0	0	0	0	0	0	0	589.4	0	20	0	30
120313_0903	1	24	4	4	1	0.4	3	1	0	5	1	5	NA	0	0	0	0	0	0	0	0	0	0	0	0	0	0	0	0	0	0	980.4	0	0	0	40
120313_0903	1	25	17	4	1	0.4	3	1	0	2	0	3	0	2	0	0	0	0	0	0	0	0	0	4	0	0	0	0	0	0	0	681.4	1	20	0	30
120313_0903	1	25	3	4	1	0.4	3	1	0	3	0	1	0	0	0	0	0	0	0	0	0	0	0	3	0	0	0	0	0	0	0	654.4	1	20	0	30
120313_0903	1	25	13	4	1	0.4	3	1	0	1	0	4	0	1	0	0	0	0	0	0	0	0	0	3	0	0	0	0	0	0	0	730.4	0	20	0	30
120313_0903	1	25	1	4	1	0.4	3	1	0	4	0	2	0	0	0	0	0	0	0	0	0	0	0	2	0	0	0	0	0	0	0	619.4	0	20	0	30
120313_0903	1	25	4	4	1	0.4	3	1	0	5	1	5	NA	1	0	0	0	0	0	0	0	0	0	0	0	0	0	0	0	0	0	1020.4	NA	0	0	40
120313_0903	1	26	17	4	1	0.4	3	1	0	2	0	4	0	1	0	0	0	0	0	0	0	0	0	3	0	0	0	0	0	0	0	711.4	4	20	0	30
120313_0903	1	26	3	4	1	0.4	3	1	0	3	0	1	0	1	0	0	0	0	0	0	0	0	0	4	0	0	0	0	0	0	0	684.4	2	20	0	30
120313_0903	1	26	4	4	1	0.4	3	1	0	5	1	5	NA	2	0	0	0	0	0	0	0	0	0	0	0	0	0	0	0	0	0	1060.4	1	0	0	40
120313_0903	1	26	1	4	1	0.4	3	1	0	4	0	2	0	1	0	0	0	0	0	0	0	0	0	3	0	0	0	0	0	0	0	649.4	0	20	0	30
120313_0903	1	26	13	4	1	0.4	3	1	0	1	0	3	0	3	0	0	0	0	0	0	0	0	0	2	0	0	0	0	0	0	0	760.4	0	20	0	30
120313_0903	1	27	3	4	1	0.4	3	1	0	3	0	4	0	1	0	0	0	0	0	0	0	0	0	4	0	0	0	0	0	0	0	714.4	0	20	0	30
120313_0903	1	27	17	4	1	0.4	3	1	0	2	0	1	0	1	0	0	0	0	0	0	0	0	0	3	0	0	0	0	0	0	0	741.4	0	20	0	30
120313_0903	1	27	1	4	1	0.4	3	1	0	4	0	3	0	0	0	0	0	0	0	0	0	0	0	2	0	0	0	0	0	0	0	679.4	0	20	0	30
120313_0903	1	27	13	4	1	0.4	3	1	0	1	0	2	0	0	0	0	0	0	0	0	0	0	0	2	0	0	0	0	0	0	0	790.4	0	20	0	30
120313_0903	1	27	4	4	1	0.4	3	1	0	5	1	5	NA	1	0	0	0	0	0	0	0	0	0	0	0	0	0	0	0	0	0	1100.4	0	0	0	40
120313_0903	1	28	3	4	1	0.4	3	1	0	3	0	3	0	1	0	0	0	0	0	0	0	0	0	3	0	0	0	0	0	0	0	744.4	2	20	0	30
120313_0903	1	28	1	4	1	0.4	3	1	0	4	0	4	0	0	0	0	0	0	0	0	0	0	0	2	0	0	0	0	0	0	0	709.4	1	20	0	30
120313_0903	1	28	4	4	1	0.4	3	1	0	5	1	5	NA	0	0	0	0	0	0	0	0	0	0	0	0	0	0	0	0	0	0	1140.4	1	0	0	40
120313_0903	1	28	17	4	1	0.4	3	1	0	2	0	2	0	1	0	0	0	0	0	0	0	0	0	4	0	0	0	0	0	0	0	771.4	0	20	0	30
120313_0903	1	28	13	4	1	0.4	3	1	0	1	0	1	0	1	0	0	0	0	0	0	0	0	0	3	0	0	0	0	0	0	0	820.4	0	20	0	30
120313_0903	1	29	4	4	1	0.4	3	1	0	5	1	5	NA	0	0	0	0	0	0	0	0	0	0	1	0	0	0	0	0	0	0	1180.4	2	0	0	40
120313_0903	1	29	13	4	1	0.4	3	1	0	1	0	1	0	1	0	0	0	0	0	0	0	0	0	2	0	0	0	0	0	0	0	850.4	1	20	0	30
120313_0903	1	29	3	4	1	0.4	3	1	0	3	0	4	0	1	0	0	0	0	0	0	0	0	0	3	0	0	0	0	0	0	0	774.4	0	20	0	30
120313_0903	1	29	17	4	1	0.4	3	1	0	2	0	2	0	1	0	0	0	0	0	0	0	0	0	2	0	0	0	0	0	0	0	801.4	0	20	0	30
120313_0903	1	29	1	4	1	0.4	3	1	0	4	0	3	0	0	0	0	0	0	0	0	0	0	0	2	0	0	0	0	0	0	0	739.4	0	20	0	30
120313_0903	1	30	3	4	1	0.4	3	1	0	3	0	1	0	1	0	0	0	0	0	0	0	0	0	4	0	0	0	0	0	0	0	804.4	1	20	0	30
120313_0903	1	30	1	4	1	0.4	3	1	0	4	0	3	0	0	0	0	0	0	0	0	0	0	0	3	0	0	0	0	0	0	0	769.4	1	20	0	30
120313_0903	1	30	4	4	1	0.4	3	1	0	5	1	5	NA	0	0	0	0	0	0	0	0	0	0	0	0	0	0	0	0	0	0	1220.4	1	0	0	40
120313_0903	1	30	13	4	1	0.4	3	1	0	1	0	2	0	1	0	0	0	0	0	0	0	0	0	3	0	0	0	0	0	0	0	880.4	0	20	0	30
120313_0903	1	30	17	4	1	0.4	3	1	0	2	0	4	0	1	0	0	0	0	0	0	0	0	0	2	0	0	0	0	0	0	0	831.4	0	20	0	30
120313_1057	2	1	18	1	2	0.4	3	1	0	2	0	4	20	8	20	20	10	0	50	0	0	0	0	12	0	0	0	0	0	5	15	25	22	20	0	25
120313_1057	2	1	9	1	2	0.4	3	1	2	4	0	2	0	8	20	20	10	0	50	0	0	0	0	8	0	0	0	0	10	1.666667	15	18333	17	40	30	18.33333
120313_1057	2	1	17	1	2	0.4	3	1	4	3	0	3	10	7	20	20	10	0	50	0	0	0	0	4	0	0	0	0	5	3.333333	15	21667	14	30	15	21.66667
120313_1057	2	1	16	1	2	0.4	3	1	1	1	0	1	20	4	20	20	10	0	50	0	0	0	0	11	0	0	0	0	0	5	15	25	12	20	0	25
120313_1057	2	1	5	1	2	0.4	3	1	3	5	1	5	NA	6	20	20	10	0	50	0	0	5	10	21	0	0	0	0	15	15	15	45	9	20	45	45
120313_1057	2	2	16	1	2	0.4	3	1	0	1	0	2	20	5	20	20	4	20	64	0	0	0	0	7	0	0	0	0	0	3.333333	10	57267	18	25.6	0	32.26667
120313_1057	2	2	18	1	2	0.4	3	1	0	2	0	1	20	4	20	20	4	20	64	0	0	0	0	7	0	0	0	0	0	3.333333	10	57267	14	25.6	0	32.26667
120313_1057	2	2	9	1	2	0.4	3	1	0	4	0	3	20	2	20	20	4	20	64	0	0	0	0	4	0	0	0	0	0	3.333333	10	50.6	12	25.6	0	32.26667
120313_1057	2	2	5	1	2	0.4	3	1	0	5	1	5	NA	2	20	20	4	20	64	0	0	10	0	14	0	0	0	0	10	10	10	100.6	7	25.6	30	55.6
120313_1057	2	2	17	1	2	0.4	3	1	0	3	0	4	4	20	20	20	4	20	64	0	0	0	0	2	0	0	0	0	10	0	10	43267	6	41.6	30	21.6
120313_1057	2	3	9	1	2	0.4	3	1	0	4	0	2	20	3	20	20	20	20	80	0	0	0	0	4	0	0	0	0	0	0	0	92.6	9	32	0	42
120313_1057	2	3	17	1	2	0.4	3	1	0	3	0	3	20	4	20	20	20	20	80	0	0	0	0	3	0	0	0	0	0	0	0	85267	6	32	0	42
120313_1057	2	3	16	1	2	0.4	3	1	0	1	0	1	20	18	20	20	20	20	80	0	0	0	0	2	0	0	0	0	0	0	0	99267	3	32	0	42
120313_1057	2	3	5	1	2	0.4	3	1	0	5	1	5	NA	1	20	20	20	20	80	0	0	0	0	9	0	0	0	0	0	0	0	172.6	2	32	0	72
120313_1057	2	3	18	1	2	0.4	3	1	0	2	0	4	20	3	20	20	20	20	80	0	0	0	0	3	0	0	0	0	0	0	0	99267	1	32	0	42
120313_1057	2	4	17	1	2	0.4	3	1	0	3	0	3	18	5	20	20	18	20	78	0	0	0	0	2	0	0	0	0	3	0	3	119467	11	33.2	9	34.2
120313_1057	2	4	16	1	2	0.4	3	1	0	1	0	2	20	5	20	20	18	20	78	0	0	0	0	4	0	0	0	0	0	1	3	139467	10	31.2	0	40.2
120313_1057	2	4	9	1	2	0.4	3	1	0	4	0	1	20	2	20	20	18	20	78	0	0	0	0	3	0	0	0	0	0	1	3	132.8	7	31.2	0	40.2
120313_1057	2	4	18	1	2	0.4	3	1	0	2	0	4	20	4	20	20	18	20	78	0	0	0	0	3	0	0	0	0	0	1	3	139467	5	31.2	0	40.2
120313_1057	2	4	5	1	2	0.4	3	1	0	5	1	5	NA	1	20	20	18	20	78	0	0	3	0	11	0	0	0	0	3	3	3	240.8	2	31.2	9	68.2
120313_1057	2	5	17	1	2	0.4	3	1	0	3	0	3	20	2	20	20	20	20	80	0	0	0	0	1	0	0	0	0	0	0	0	161467	3	32	0	42
120313_1057	2	5	5	1	2	0.4	3	1	0	5	1	5	NA	2	20	20	20	20	80	0	0	0	0	7	0	0	0	0	0	0	0	312.8	1	32	0	72
120313_1057	2	5	16	1	2	0.4	3	1	0	1	0	4	20	7	20	20	20	20	80	0	0	0	0	6	0	0	0	0	0	0	0	181467	1	32	0	42
120313_1057	2	5	9	1	2	0.4	3	1	0	4	0	2	20	1	20	20	20	20	80	0	0	0	0	2	0	0	0	0	0	0	0	174.8	1	32	0	42
120313_1057	2	5	18	1	2	0.4	3	1	0	2	0	1	20	2	20	20	20	20	80	0	0	0	0	1	0	0	0	0	0	0	0	181467	1	32	0	42
120313_1057	2	6	16	1	2	0.4	3	1	0	1	0	4	20	3	20	20	20	20	80	0	0	0	0	3	0	0	0	0	0	0	0	223467	5	32	0	42
120313_1057	2	6	18	1	2	0.4	3	1	0	2	0	1	20	2	20	20	20	20	80	0	0	0	0	1	0	0	0	0	0	0	0	223467	2	32	0	42
120313_1057	2	6	5	1	2	0.4	3	1	0	5	1	5	NA	0	20	20	20	20	80	0	0	0	0	7	0	0	0	0	0	0	0	384.8	1	32	0	72
120313_1057	2	6	17	1	2	0.4	3	1	0	3	0	2	20	2	20	20	20	20	80	0	0	0	0	1	0	0	0	0	0	0	0	203467	1	32	0	42
120313_1057	2	6	9	1	2	0.4	3	1	0	4	0	3	20	2	20	20	20	20	80	0	0	0	0	0	0	0	0	0	0	0	0	216.8	1	32	0	42
120313_1057	2	7	16	1	2	0.4	3	1	0	1	0	2	20	7	20	20	20	20	80	0	0	0	0	1	0	0	0	0	0	0	0	265467	5	32	0	42
120313_1057	2	7	17	1	2	0.4	3	1	0	3	0	1	20	5	20	20	20	20	80	0	0	0	0	5	0	0	0	0	0	0	0	245467	3	32	0	42
120313_1057	2	7	18	1	2	0.4	3	1	0	2	0	4	20	3	20	20	20	20	80	0	0	0	0	1	0	0	0	0	0	0	0	265467	3	32	0	42
120313_1057	2	7	9	1	2	0.4	3	1	0	4	0	3	20	1	20	20	20	20	80	0	0	0	0	0	0	0	0	0	0	0	0	258.8	2	32	0	42
120313_1057	2	7	5	1	2	0.4	3	1	0	5	1	5	NA	0	20	20	20	20	80	0	0	0	0	5	0	0	0	0	0	0	0	456.8	1	32	0	72
120313_1057	2	8	17	1	2	0.4	3	1	0	3	0	1	20	2	20	20	20	20	80	0	0	0	0	1	0	0	0	0	0	0	0	287467	10	32	0	42
120313_1057	2	8	16	1	2	0.4	3	1	0	1	0	4	20	4	20	20	20	20	80	0	0	0	0	8	0	0	0	0	0	0	0	307467	1	32	0	42
120313_1057	2	8	9	1	2	0.4	3	1	0	4	0	2	20	1	20	20	20	20	80	0	0	0	0	2	0	0	0	0	0	0	0	300.8	1	32	0	42
120313_1057	2	8	18	1	2	0.4	3	1	0	2	0	3	20	3	20	20	20	20	80	0	0	0	0	1	0	0	0	0	0	0	0	307467	1	32	0	42
120313_1057	2	8	5	1	2	0.4	3	1	0	5	1	5	NA	1	20	20	20	20	80	0	0	0	0	7	0	0	0	0	0	0	0	528.8	0	32	0	72
120313_1057	2	9	9	1	2	0.4	3	1	0	4	0	3	20	4	20	20	20	20	80	0	0	0	0	2	0	0	0	0	0	0	0	342.8	2	32	0	42
120313_1057	2	9	18	1	2	0.4	3	1	0	2	0	4	20	4	20	20	20	20	80	0	0	0	0	2	0	0	0	0	0	0	0	349467	2	32	0	42
120313_1057	2	9	17	1	2	0.4	3	1	0	3	0	1	20	4	20	20	20	20	80	0	0	0	0	1	0	0	0	0	0	0	0	329467	1	32	0	42
120313_1057	2	9	5	1	2	0.4	3	1	0	5	1	5	NA	1	20	20	20	20	80	0	0	0	0	9	0	0	0	0	0	0	0	600.8	0	32	0	72
120313_1057	2	9	16	1	2	0.4	3	1	0	1	0	2	20	9	20	20	20	20	80	0	0	0	0	1	0	0	0	0	0	0	0	349467	0	32	0	42
120313_1057	2	10	17	1	2	0.4	3	1	0	3	0	3	20	2	20	20	20	20	80	0	0	0	0	1	0	0	0	0	0	0	0	371467	5	32	0	42
120313_1057	2	10	16	1	2	0.4	3	1	0	1	0	4	20	9	20	20	20	20	80	0	0	0	0	2	0	0	0	0	0	0	0	391467	3	32	0	42
120313_1057	2	10	9	1	2	0.4	3	1	0	4	0	2	20	2	20	20	20	20	80	0	0	0	0	3	0	0	0	0	0	0	0	384.8	2	32	0	42
120313_1057	2	10	5	1	2	0.4	3	1	0	5	1	5	NA	1	20	20	20	20	80	0	0	0	0	9	0	0	0	0	0	0	0	672.8	1	32	0	72
120313_1057	2	10	18	1	2	0.4	3	1	0	2	0	1	20	2	20	20	20	20	80	0	0	0	0	2	0	0	0	0	0	0	0	391467	1	32	0	42
120313_1057	2	11	17	1	2	0.4	3	1	0	3	0	1	20	3	20	20	20	20	80	0	0	0	0	3	0	0	0	0	0	0	0	413467	4	32	0	42
120313_1057	2	11	18	1	2	0.4	3	1	0	2	0	2	20	2	20	20	20	20	80	0	0	0	0	2	0	0	0	0	0	0	0	433467	3	32	0	42
120313_1057	2	11	5	1	2	0.4	3	1	0	5	1	5	NA	0	20	20	20	20	80	0	0	0	0	7	0	0	0	0	0	0	0	744.8	0	32	0	72
120313_1057	2	11	16	1	2	0.4	3	1	0	1	0	4	20	3	20	20	20	20	80	0	0	0	0	2	0	0	0	0	0	0	0	433467	0	32	0	42
120313_1057	2	11	9	1	2	0.4	3	1	0	4	0	3	20	3	20	20	20	20	80	0	0	0	0	1	0	0	0	0	0	0	0	426.8	0	32	0	42
120313_1057	2	12	17	1	2	0.4	3	1	0	3	0	4	20	11	20	20	20	20	80	0	0	0	0	10	0	0	0	0	0	0	0	455467	6	32	0	42
120313_1057	2	12	18	1	2	0.4	3	1	0	2	0	1	20	4	20	20	20	20	80	0	0	0	0	1	0	0	0	0	0	0	0	475467	1	32	0	42
120313_1057	2	12	9	1	2	0.4	3	1	0	4	0	3	20	2	20	20	20	20	80	0	0	0	0	1	0	0	0	0	0	0	0	468.8	1	32	0	42
120313_1057	2	12	5	1	2	0.4	3	1	0	5	1	5	NA	0	20	20	20	20	80	0	0	0	0	8	0	0	0	0	0	0	0	816.8	0	32	0	72
120313_1057	2	12	16	1	2	0.4	3	1	0	1	0	2	20	4	20	20	20	20	80	0	0	0	0	1	0	0	0	0	0	0	0	475467	0	32	0	42
120313_1057	2	13	16	1	2	0.4	3	1	0	1	0	4	20	4	20	20	0	20	60	0	0	0	0	3	0	0	0	0	0	5	15	504467	8	24	0	29
120313_1057	2	13	9	1	2	0.4	3	1	0	4	0	2	20	1	20	20	0	20	60	0	0	0	0	2	0	0	0	0	0	5	15	497.8	6	24	0	29
120313_1057	2	13	18	1	2	0.4	3	1	0	2	0	3	20	5	20	20	0	20	60	0	0	0	0	8	0	0	0	0	0	5	15	504467	4	24	0	29
120313_1057	2	13	17	1	2	0.4	3	1	0	3	0	1	0	1	20	20	0	20	60	0	0	0	0	1	0	0	0	0	15	0	15	464467	4	44	45	9
120313_1057	2	13	5	1	2	0.4	3	1	0	5	1	5	NA	4	20	20	0	20	60	0	0	15	0	14	0	0	0	0	15	15	15	865.8	3	24	45	49
120313_1057	2	14	9	1	2	0.4	3	1	0	4	0	4	20	1	20	20	20	20	80	0	0	0	0	1	0	0	0	0	0	0	0	539.8	2	32	0	42
120313_1057	2	14	18	1	2	0.4	3	1	0	2	0	1	20	12	20	20	20	20	80	0	0	0	0	11	0	0	0	0	0	0	0	546467	1	32	0	42
120313_1057	2	14	17	1	2	0.4	3	1	0	3	0	2	20	2	20	20	20	20	80	0	0	0	0	0	0	0	0	0	0	0	0	506467	1	32	0	42
120313_1057	2	14	5	1	2	0.4	3	1	0	5	1	5	NA	0	20	20	20	20	80	0	0	0	0	8	0	0	0	0	0	0	0	937.8	0	32	0	72
120313_1057	2	14	16	1	2	0.4	3	1	0	1	0	3	20	3	20	20	20	20	80	0	0	0	0	1	0	0	0	0	0	0	0	546467	0	32	0	42
120313_1057	2	15	18	1	2	0.4	3	1	0	2	0	1	0	4	20	0	20	20	60	0	0	0	0	3	0	0	0	0	10	0	10	570467	22	44	30	24
120313_1057	2	15	16	1	2	0.4	3	1	0	1	0	2	20	14	20	0	20	20	60	0	0	0	0	7	0	0	0	0	0	3.333333	10	577134	13	24	0	30.66667
120313_1057	2	15	17	1	2	0.4	3	1	0	3	0	3	20	2	20	0	20	20	60	0	0	0	0	3	0	0	0	0	0	3.333333	10	537134	8	24	0	30.66667
120313_1057	2	15	9	1	2	0.4	3	1	0	4	0	4	20	1	20	0	20	20	60	0	0	0	0	2	0	0	0	0	0	3.333333	10	570467	2	24	0	30.66667
120313_1057	2	15	5	1	2	0.4	3	1	0	5	1	5	NA	0	20	0	20	20	60	0	10	0	0	17	0	0	0	0	10	10	10	991.8	1	24	30	54
120313_1057	2	16	16	1	2	0.4	3	1	0	1	0	4	20	2	20	20	20	20	80	0	0	0	0	1	0	0	0	0	0	0	0	619134	15	32	0	42
120313_1057	2	16	18	1	2	0.4	3	1	0	2	0	3	20	10	20	20	20	20	80	0	0	0	0	9	0	0	0	0	0	0	0	612467	3	32	0	42
120313_1057	2	16	17	1	2	0.4	3	1	0	3	0	1	20	2	20	20	20	20	80	0	0	0	0	1	0	0	0	0	0	0	0	579134	1	32	0	42
120313_1057	2	16	9	1	2	0.4	3	1	0	4	0	2	20	1	20	20	20	20	80	0	0	0	0	1	0	0	0	0	0	0	0	612467	1	32	0	42
120313_1057	2	16	5	1	2	0.4	3	1	0	5	1	5	NA	0	20	20	20	20	80	0	0	0	0	7	0	0	0	0	0	0	0	1063.8	0	32	0	72
120313_1057	2	17	9	1	2	0.4	3	1	0	4	0	2	20	3	20	20	20	20	80	0	0	0	0	1	0	0	0	0	0	0	0	654467	3	32	0	42
120313_1057	2	17	16	1	2	0.4	3	1	0	1	0	3	20	2	20	20	20	20	80	0	0	0	0	4	0	0	0	0	0	0	0	661134	1	32	0	42
120313_1057	2	17	18	1	2	0.4	3	1	0	2	0	1	20	11	20	20	20	20	80	0	0	0	0	1	0	0	0	0	0	0	0	654467	1	32	0	42
120313_1057	2	17	17	1	2	0.4	3	1	0	3	0	4	20	2	20	20	20	20	80	0	0	0	0	0	0	0	0	0	0	0	0	621134	1	32	0	42
120313_1057	2	17	5	1	2	0.4	3	1	0	5	1	5	NA	0	20	20	20	20	80	0	0	0	0	7	0	0	0	0	0	0	0	1135.8	0	32	0	72
120313_1057	2	18	18	1	2	0.4	3	1	0	2	0	3	20	15	20	20	20	20	80	0	0	0	0	4	0	0	0	0	0	0	0	696467	5	32	0	42
120313_1057	2	18	16	1	2	0.4	3	1	0	1	0	2	20	1	20	20	20	20	80	0	0	0	0	6	0	0	0	0	0	0	0	703134	1	32	0	42
120313_1057	2	18	17	1	2	0.4	3	1	0	3	0	4	20	2	20	20	20	20	80	0	0	0	0	1	0	0	0	0	0	0	0	663134	1	32	0	42
120313_1057	2	18	5	1	2	0.4	3	1	0	5	1	5	NA	0	20	20	20	20	80	0	0	0	0	8	0	0	0	0	0	0	0	1207.8	0	32	0	72
120313_1057	2	18	9	1	2	0.4	3	1	0	4	0	1	20	1	20	20	20	20	80	0	0	0	0	1	0	0	0	0	0	0	0	696467	0	32	0	42
120313_1057	2	19	18	1	2	0.4	3	1	0	2	0	2	20	4	20	20	20	20	80	0	0	0	0	4	0	0	0	0	0	0	0	738467	2	32	0	42
120313_1057	2	19	5	1	2	0.4	3	1	0	5	1	5	NA	0	20	20	20	20	80	0	0	0	0	7	0	0	0	0	0	0	0	1279.8	1	32	0	72
120313_1057	2	19	17	1	2	0.4	3	1	0	3	0	3	20	4	20	20	20	20	80	0	0	0	0	6	0	0	0	0	0	0	0	705134	1	32	0	42
120313_1057	2	19	16	1	2	0.4	3	1	0	1	0	1	20	3	20	20	20	20	80	0	0	0	0	3	0	0	0	0	0	0	0	745134	1	32	0	42
120313_1057	2	19	9	1	2	0.4	3	1	0	4	0	4	20	2	20	20	20	20	80	0	0	0	0	0	0	0	0	0	0	0	0	738467	1	32	0	42
120313_1057	2	20	16	1	2	0.4	3	1	0	1	0	1	20	2	20	20	20	20	80	0	0	0	0	0	0	0	0	0	0	0	0	787134	9	32	0	42
120313_1057	2	20	18	1	2	0.4	3	1	0	2	0	4	20	7	20	20	20	20	80	0	0	0	0	20	0	0	0	0	0	0	0	780467	2	32	0	42
120313_1057	2	20	17	1	2	0.4	3	1	0	3	0	3	20	4	20	20	20	20	80	0	0	0	0	1	0	0	0	0	0	0	0	747134	1	32	0	42
120313_1057	2	20	9	1	2	0.4	3	1	0	4	0	2	20	1	20	20	20	20	80	0	0	0	0	1	0	0	0	0	0	0	0	780467	1	32	0	42
120313_1057	2	20	5	1	2	0.4	3	1	0	5	1	5	NA	0	20	20	20	20	80	0	0	0	0	17	0	0	0	0	0	0	0	1351.8	0	32	0	72
120313_1057	2	21	17	1	2	0.4	3	1	0	3	0	4	20	9	20	20	20	20	80	0	0	0	0	7	0	0	0	0	0	0	0	789134	8	32	0	42
120313_1057	2	21	5	1	2	0.4	3	1	0	5	1	5	NA	0	20	20	20	20	80	0	0	0	0	7	0	0	0	0	0	0	0	1423.8	4	32	0	72
120313_1057	2	21	16	1	2	0.4	3	1	0	1	0	1	20	2	20	20	20	20	80	0	0	0	0	2	0	0	0	0	0	0	0	829134	2	32	0	42
120313_1057	2	21	18	1	2	0.4	3	1	0	2	0	2	20	7	20	20	20	20	80	0	0	0	0	2	0	0	0	0	0	0	0	822467	1	32	0	42
120313_1057	2	21	9	1	2	0.4	3	1	0	4	0	3	20	3	20	20	20	20	80	0	0	0	0	1	0	0	0	0	0	0	0	822467	0	32	0	42
120313_1057	2	22	16	1	2	0.4	3	1	0	1	0	1	20	6	20	20	20	20	80	0	0	0	0	22	0	0	0	0	0	0	0	871134	4	32	0	42
120313_1057	2	22	18	1	2	0.4	3	1	0	2	0	4	20	9	20	20	20	20	80	0	0	0	0	2	0	0	0	0	0	0	0	864467	1	32	0	42
120313_1057	2	22	17	1	2	0.4	3	1	0	3	0	3	20	3	20	20	20	20	80	0	0	0	0	0	0	0	0	0	0	0	0	831134	1	32	0	42
120313_1057	2	22	9	1	2	0.4	3	1	0	4	0	2	20	1	20	20	20	20	80	0	0	0	0	0	0	0	0	0	0	0	0	864467	1	32	0	42
120313_1057	2	22	5	1	2	0.4	3	1	0	5	1	5	NA	1	20	20	20	20	80	0	0	0	0	6	0	0	0	0	0	0	0	1495.8	0	32	0	72
120313_1057	2	23	18	1	2	0.4	3	1	0	2	0	1	18	12	20	18	20	20	78	0	0	0	0	5	0	0	0	0	3	0	3	898667	16	33.2	9	34.2
120313_1057	2	23	16	1	2	0.4	3	1	0	1	0	3	20	9	20	18	20	20	78	0	0	0	0	6	0	0	0	0	0	1	3	911334	9	31.2	0	40.2
120313_1057	2	23	17	1	2	0.4	3	1	0	3	0	4	20	2	20	18	20	20	78	0	0	0	0	2	0	0	0	0	0	1	3	871334	7	31.2	0	40.2
120313_1057	2	23	9	1	2	0.4	3	1	0	4	0	2	20	2	20	18	20	20	78	0	0	0	0	4	0	0	0	0	0	1	3	904667	4	31.2	0	40.2
120313_1057	2	23	5	1	2	0.4	3	1	0	5	1	5	NA	0	20	18	20	20	78	0	3	0	0	8	0	0	0	0	3	3	3	1564	2	31.2	9	68.2
120313_1057	2	24	16	1	2	0.4	3	1	0	1	0	1	20	8	20	20	20	20	80	0	0	0	0	4	0	0	0	0	0	0	0	953334	2	32	0	42
120313_1057	2	24	17	1	2	0.4	3	1	0	3	0	3	20	11	20	20	20	20	80	0	0	0	0	1	0	0	0	0	0	0	0	913334	1	32	0	42
120313_1057	2	24	18	1	2	0.4	3	1	0	2	0	2	20	2	20	20	20	20	80	0	0	0	0	1	0	0	0	0	0	0	0	940667	1	32	0	42
120313_1057	2	24	5	1	2	0.4	3	1	0	5	1	5	NA	0	20	20	20	20	80	0	0	0	0	5	0	0	0	0	0	0	0	1636	0	32	0	72
120313_1057	2	24	9	1	2	0.4	3	1	0	4	0	4	20	2	20	20	20	20	80	0	0	0	0	2	0	0	0	0	0	0	0	946667	0	32	0	42
120313_1057	2	25	16	1	2	0.4	3	1	0	1	0	2	20	3	20	20	20	20	80	0	0	0	0	6	0	0	0	0	0	0	0	995334	1	32	0	42
120313_1057	2	25	18	1	2	0.4	3	1	0	2	0	3	20	3	20	20	20	20	80	0	0	0	0	6	0	0	0	0	0	0	0	982667	1	32	0	42
120313_1057	2	25	9	1	2	0.4	3	1	0	4	0	4	20	1	20	20	20	20	80	0	0	0	0	8	0	0	0	0	0	0	0	988667	0	32	0	42
120313_1057	2	25	5	1	2	0.4	3	1	0	5	1	5	NA	0	20	20	20	20	80	0	0	0	0	7	0	0	0	0	0	0	0	1708	0	32	0	72
120313_1057	2	25	17	1	2	0.4	3	1	0	3	0	1	20	1	20	20	20	20	80	0	0	0	0	1	0	0	0	0	0	0	0	955334	0	32	0	42
120313_1057	2	26	16	1	2	0.4	3	1	0	1	0	1	20	7	20	20	20	20	80	0	0	0	0	4	0	0	0	0	0	0	0	1037334	14	32	0	42
120313_1057	2	26	18	1	2	0.4	3	1	0	2	0	3	20	2	20	20	20	20	80	0	0	0	0	1	0	0	0	0	0	0	0	1024667	1	32	0	42
120313_1057	2	26	5	1	2	0.4	3	1	0	5	1	5	NA	0	20	20	20	20	80	0	0	0	0	7	0	0	0	0	0	0	0	1780	0	32	0	72
120313_1057	2	26	9	1	2	0.4	3	1	0	4	0	4	20	5	20	20	20	20	80	0	0	0	0	0	0	0	0	0	0	0	0	1030667	0	32	0	42
120313_1057	2	26	17	1	2	0.4	3	1	0	3	0	2	20	1	20	20	20	20	80	0	0	0	0	0	0	0	0	0	0	0	0	997334	0	32	0	42
120313_1057	2	27	18	1	2	0.4	3	1	0	2	0	2	20	2	20	20	20	20	80	0	0	0	0	1	0	0	0	0	0	0	0	1066667	2	32	0	42
120313_1057	2	27	9	1	2	0.4	3	1	0	4	0	3	20	1	20	20	20	20	80	0	0	0	0	1	0	0	0	0	0	0	0	1072667	1	32	0	42
120313_1057	2	27	5	1	2	0.4	3	1	0	5	1	5	NA	0	20	20	20	20	80	0	0	0	0	6	0	0	0	0	0	0	0	1852	0	32	0	72
120313_1057	2	27	16	1	2	0.4	3	1	0	1	0	1	20	4	20	20	20	20	80	0	0	0	0	5	0	0	0	0	0	0	0	1079334	0	32	0	42
120313_1057	2	27	17	1	2	0.4	3	1	0	3	0	4	20	1	20	20	20	20	80	0	0	0	0	0	0	0	0	0	0	0	0	1039334	0	32	0	42
120313_1057	2	28	17	1	2	0.4	3	1	0	3	0	4	20	1	20	20	20	20	80	0	0	0	0	1	0	0	0	0	0	0	0	1081334	2	32	0	42
120313_1057	2	28	18	1	2	0.4	3	1	0	2	0	3	20	2	20	20	20	20	80	0	0	0	0	1	0	0	0	0	0	0	0	1108667	1	32	0	42
120313_1057	2	28	16	1	2	0.4	3	1	0	1	0	2	20	3	20	20	20	20	80	0	0	0	0	14	0	0	0	0	0	0	0	1121334	0	32	0	42
120313_1057	2	28	5	1	2	0.4	3	1	0	5	1	5	NA	0	20	20	20	20	80	0	0	0	0	7	0	0	0	0	0	0	0	1924	0	32	0	72
120313_1057	2	28	9	1	2	0.4	3	1	0	4	0	1	20	2	20	20	20	20	80	0	0	0	0	1	0	0	0	0	0	0	0	1114667	0	32	0	42
120313_1057	2	29	16	1	2	0.4	3	1	0	1	0	1	20	5	20	20	20	20	80	0	0	0	0	1	0	0	0	0	0	0	0	1163334	10	32	0	42
120313_1057	2	29	5	1	2	0.4	3	1	0	5	1	5	NA	1	20	20	20	20	80	0	0	0	0	7	0	0	0	0	0	0	0	1996	1	32	0	72
120313_1057	2	29	18	1	2	0.4	3	1	0	2	0	3	20	3	20	20	20	20	80	0	0	0	0	2	0	0	0	0	0	0	0	1150667	1	32	0	42
120313_1057	2	29	9	1	2	0.4	3	1	0	4	0	2	20	1	20	20	20	20	80	0	0	0	0	1	0	0	0	0	0	0	0	1156667	1	32	0	42
120313_1057	2	29	17	1	2	0.4	3	1	0	3	0	4	20	0	20	20	20	20	80	0	0	0	0	1	0	0	0	0	0	0	0	1123334	1	32	0	42
120313_1057	2	30	16	1	2	0.4	3	1	0	1	0	3	20	3	20	20	20	20	80	0	0	0	0	12	0	0	0	0	0	0	0	1205334	5	32	0	42
120313_1057	2	30	5	1	2	0.4	3	1	0	5	1	5	NA	0	20	20	20	20	80	0	0	0	0	8	0	0	0	0	0	0	0	2068	2	32	0	72
120313_1057	2	30	18	1	2	0.4	3	1	0	2	0	1	20	3	20	20	20	20	80	0	0	0	0	1	0	0	0	0	0	0	0	1192667	1	32	0	42
120313_1057	2	30	17	1	2	0.4	3	1	0	3	0	4	20	1	20	20	20	20	80	0	0	0	0	3	0	0	0	0	0	0	0	1165334	0	32	0	42
120313_1057	2	30	9	1	2	0.4	3	1	0	4	0	2	20	2	20	20	20	20	80	0	0	0	0	0	0	0	0	0	0	0	0	1198667	0	32	0	42
120313_1057	2	1	14	2	2	0.4	3	1	5	4	0	4	10	3	20	0	8	10	38	0	0	0	0	8	0	0	0	0	1	3.333333	11	28867	36	25.2	3	28.86667
120313_1057	2	1	8	2	2	0.4	3	1	6	3	0	3	8	20	20	0	8	10	38	0	0	0	0	9	0	0	0	0	3	2.666667	11	25533	18	27.2	9	25.53333
120313_1057	2	1	2	2	2	0.4	3	1	8	2	0	1	0	14	20	0	8	10	38	0	0	0	0	20	0	0	0	0	7	1.333333	11	22867	17	35.2	21	22.86667
120313_1057	2	1	12	2	2	0.4	3	1	7	1	0	2	20	2	20	0	8	10	38	0	0	0	0	3	0	0	0	0	0	3.666667	11	21533	8	15.2	0	21.53333
120313_1057	2	1	11	2	2	0.4	3	1	9	5	1	5	NA	2	20	0	8	10	38	0	7	3	1	34	0	0	0	0	11	11	11	44.2	6	15.2	33	44.2
120313_1057	2	2	8	2	2	0.4	3	1	0	3	0	3	16	19	20	8	16	10	54	0	0	0	0	9	0	0	0	0	0	1.666667	5	59466	21	25.6	0	33.93333
120313_1057	2	2	2	2	2	0.4	3	1	0	2	0	4	8	6	20	8	16	10	54	0	0	0	0	5	0	0	0	0	3	0.6666667	5	56.8	14	33.6	9	33.93333
120313_1057	2	2	14	2	2	0.4	3	1	0	4	0	1	10	3	20	8	16	10	54	0	0	0	0	8	0	0	0	0	2	1	5	63467	4	31.6	6	34.6
120313_1057	2	2	11	2	2	0.4	3	1	0	5	1	5	NA	2	20	8	16	10	54	0	3	0	2	16	0	0	0	0	5	5	5	100.8	3	21.6	15	56.6
120313_1057	2	2	12	2	2	0.4	3	1	0	1	0	2	20	1	20	8	16	10	54	0	0	0	0	1	0	0	0	0	0	1.666667	5	51466	1	21.6	0	29.93333
120313_1057	2	3	14	2	2	0.4	3	1	0	4	0	2	14	14	20	16	20	14	70	0	0	0	0	1	0	0	0	0	3	0.6666667	5	97.8	12	34	9	34.33333
120313_1057	2	3	8	2	2	0.4	3	1	0	3	0	4	20	7	20	16	20	14	70	0	0	0	0	7	0	0	0	0	0	1.666667	5	95799	10	28	0	36.33333
120313_1057	2	3	2	2	2	0.4	3	1	0	2	0	1	16	5	20	16	20	14	70	0	0	0	0	3	0	0	0	0	2	1	5	91.8	8	32	6	35
120313_1057	2	3	11	2	2	0.4	3	1	0	5	1	5	NA	1	20	16	20	14	70	0	2	0	3	19	0	0	0	0	5	5	5	163.8	2	28	15	63
120313_1057	2	3	12	2	2	0.4	3	1	0	1	0	3	20	0	20	16	20	14	70	0	0	0	0	0	0	0	0	0	0	1.666667	5	87799	0	28	0	36.33333
120313_1057	2	4	8	2	2	0.4	3	1	0	3	0	1	20	2	20	20	20	16	76	0	0	0	0	3	0	0	0	0	0	1	3	135199	10	30.4	0	39.4
120313_1057	2	4	14	2	2	0.4	3	1	0	4	0	2	16	1	20	20	20	16	76	0	0	0	0	1	0	0	0	0	3	0	3	133.2	3	34.4	9	35.4
120313_1057	2	4	11	2	2	0.4	3	1	0	5	1	5	NA	1	20	20	20	16	76	0	0	0	3	8	0	0	0	0	3	3	3	231.2	2	30.4	9	67.4
120313_1057	2	4	2	2	2	0.4	3	1	0	2	0	3	20	2	20	20	20	16	76	0	0	0	0	3	0	0	0	0	0	1	3	131.2	1	30.4	0	39.4
120313_1057	2	4	12	2	2	0.4	3	1	0	1	0	4	20	1	20	20	20	16	76	0	0	0	0	1	0	0	0	0	0	1	3	127199	0	30.4	0	39.4
120313_1057	2	5	11	2	2	0.4	3	1	0	5	1	5	NA	0	20	20	20	20	80	0	0	0	0	6	0	0	0	0	0	0	0	303.2	8	32	0	72
120313_1057	2	5	2	2	2	0.4	3	1	0	2	0	2	20	6	20	20	20	20	80	0	0	0	0	1	0	0	0	0	0	0	0	173.2	4	32	0	42
120313_1057	2	5	8	2	2	0.4	3	1	0	3	0	4	20	3	20	20	20	20	80	0	0	0	0	2	0	0	0	0	0	0	0	177199	3	32	0	42
120313_1057	2	5	14	2	2	0.4	3	1	0	4	0	3	20	2	20	20	20	20	80	0	0	0	0	1	0	0	0	0	0	0	0	175.2	1	32	0	42
120313_1057	2	5	12	2	2	0.4	3	1	0	1	0	1	20	0	20	20	20	20	80	0	0	0	0	0	0	0	0	0	0	0	0	169199	0	32	0	42
120313_1057	2	6	8	2	2	0.4	3	1	0	3	0	2	20	3	20	20	20	20	80	0	0	0	0	5	0	0	0	0	0	0	0	219199	2	32	0	42
120313_1057	2	6	11	2	2	0.4	3	1	0	5	1	5	NA	0	20	20	20	20	80	0	0	0	0	4	0	0	0	0	0	0	0	375.2	2	32	0	72
120313_1057	2	6	2	2	2	0.4	3	1	0	2	0	3	20	2	20	20	20	20	80	0	0	0	0	1	0	0	0	0	0	0	0	215.2	1	32	0	42
120313_1057	2	6	14	2	2	0.4	3	1	0	4	0	4	20	5	20	20	20	20	80	0	0	0	0	0	0	0	0	0	0	0	0	217.2	0	32	0	42
120313_1057	2	6	12	2	2	0.4	3	1	0	1	0	1	20	0	20	20	20	20	80	0	0	0	0	0	0	0	0	0	0	0	0	211199	0	32	0	42
120313_1057	2	7	2	2	2	0.4	3	1	0	2	0	1	20	2	20	20	20	20	80	0	0	0	0	3	0	0	0	0	0	0	0	257.2	12	32	0	42
120313_1057	2	7	8	2	2	0.4	3	1	0	3	0	2	20	3	20	20	20	20	80	0	0	0	0	2	0	0	0	0	0	0	0	261199	5	32	0	42
120313_1057	2	7	14	2	2	0.4	3	1	0	4	0	3	20	2	20	20	20	20	80	0	0	0	0	2	0	0	0	0	0	0	0	259.2	4	32	0	42
120313_1057	2	7	11	2	2	0.4	3	1	0	5	1	5	NA	0	20	20	20	20	80	0	0	0	0	4	0	0	0	0	0	0	0	447.2	2	32	0	72
120313_1057	2	7	12	2	2	0.4	3	1	0	1	0	4	20	0	20	20	20	20	80	0	0	0	0	0	0	0	0	0	0	0	0	253199	1	32	0	42
120313_1057	2	8	11	2	2	0.4	3	1	0	5	1	5	NA	0	20	20	20	20	80	0	0	0	0	3	0	0	0	0	0	0	0	519.2	2	32	0	72
120313_1057	2	8	8	2	2	0.4	3	1	0	3	0	4	20	2	20	20	20	20	80	0	0	0	0	2	0	0	0	0	0	0	0	303199	2	32	0	42
120313_1057	2	8	14	2	2	0.4	3	1	0	4	0	2	20	3	20	20	20	20	80	0	0	0	0	0	0	0	0	0	0	0	0	301.2	1	32	0	42
120313_1057	2	8	2	2	2	0.4	3	1	0	2	0	3	20	6	20	20	20	20	80	0	0	0	0	0	0	0	0	0	0	0	0	299.2	0	32	0	42
120313_1057	2	8	12	2	2	0.4	3	1	0	1	0	1	20	1	20	20	20	20	80	0	0	0	0	0	0	0	0	0	0	0	0	295199	0	32	0	42
120313_1057	2	9	8	2	2	0.4	3	1	0	3	0	3	20	2	20	20	20	20	80	0	0	0	0	2	0	0	0	0	0	0	0	345199	6	32	0	42
120313_1057	2	9	12	2	2	0.4	3	1	0	1	0	1	20	0	20	20	20	20	80	0	0	0	0	1	0	0	0	0	0	0	0	337199	1	32	0	42
120313_1057	2	9	11	2	2	0.4	3	1	0	5	1	5	NA	1	20	20	20	20	80	0	0	0	0	3	0	0	0	0	0	0	0	591.2	0	32	0	72
120313_1057	2	9	2	2	2	0.4	3	1	0	2	0	4	20	2	20	20	20	20	80	0	0	0	0	2	0	0	0	0	0	0	0	341.2	0	32	0	42
120313_1057	2	9	14	2	2	0.4	3	1	0	4	0	2	20	3	20	20	20	20	80	0	0	0	0	1	0	0	0	0	0	0	0	343.2	0	32	0	42
120313_1057	2	10	11	2	2	0.4	3	1	0	5	1	5	NA	0	20	20	20	20	80	0	0	0	0	5	0	0	0	0	0	0	0	663.2	4	32	0	72
120313_1057	2	10	8	2	2	0.4	3	1	0	3	0	4	20	6	20	20	20	20	80	0	0	0	0	3	0	0	0	0	0	0	0	387199	4	32	0	42
120313_1057	2	10	2	2	2	0.4	3	1	0	2	0	2	20	6	20	20	20	20	80	0	0	0	0	0	0	0	0	0	0	0	0	383.2	2	32	0	42
120313_1057	2	10	14	2	2	0.4	3	1	0	4	0	1	20	2	20	20	20	20	80	0	0	0	0	0	0	0	0	0	0	0	0	385.2	1	32	0	42
120313_1057	2	10	12	2	2	0.4	3	1	0	1	0	3	20	0	20	20	20	20	80	0	0	0	0	0	0	0	0	0	0	0	0	379199	0	32	0	42
120313_1057	2	11	14	2	2	0.4	3	1	0	4	0	2	20	4	20	20	20	20	80	0	0	0	0	1	0	0	0	0	0	0	0	427.2	13	32	0	42
120313_1057	2	11	8	2	2	0.4	3	1	0	3	0	3	20	4	20	20	20	20	80	0	0	0	0	1	0	0	0	0	0	0	0	429199	6	32	0	42
120313_1057	2	11	11	2	2	0.4	3	1	0	5	1	5	NA	0	20	20	20	20	80	0	0	0	0	4	0	0	0	0	0	0	0	735.2	1	32	0	72
120313_1057	2	11	2	2	2	0.4	3	1	0	2	0	1	20	3	20	20	20	20	80	0	0	0	0	0	0	0	0	0	0	0	0	425.2	1	32	0	42
120313_1057	2	11	12	2	2	0.4	3	1	0	1	0	4	20	1	20	20	20	20	80	0	0	0	0	0	0	0	0	0	0	0	0	421199	0	32	0	42
120313_1057	2	12	14	2	2	0.4	3	1	0	4	0	2	20	2	20	20	20	20	80	0	0	0	0	2	0	0	0	0	0	0	0	469.2	10	32	0	42
120313_1057	2	12	8	2	2	0.4	3	1	0	3	0	3	20	6	20	20	20	20	80	0	0	0	0	2	0	0	0	0	0	0	0	471199	5	32	0	42
120313_1057	2	12	11	2	2	0.4	3	1	0	5	1	5	NA	0	20	20	20	20	80	0	0	0	0	4	0	0	0	0	0	0	0	807.2	0	32	0	72
120313_1057	2	12	2	2	2	0.4	3	1	0	2	0	4	20	3	20	20	20	20	80	0	0	0	0	1	0	0	0	0	0	0	0	467.2	0	32	0	42
120313_1057	2	12	12	2	2	0.4	3	1	0	1	0	1	20	1	20	20	20	20	80	0	0	0	0	0	0	0	0	0	0	0	0	463199	0	32	0	42
120313_1057	2	13	14	2	2	0.4	3	1	0	4	0	2	20	2	20	20	20	20	80	0	0	0	0	2	0	0	0	0	0	0	0	511.2	5	32	0	42
120313_1057	2	13	8	2	2	0.4	3	1	0	3	0	1	20	2	20	20	20	20	80	0	0	0	0	2	0	0	0	0	0	0	0	513199	4	32	0	42
120313_1057	2	13	2	2	2	0.4	3	1	0	2	0	4	20	5	20	20	20	20	80	0	0	0	0	3	0	0	0	0	0	0	0	509.2	1	32	0	42
120313_1057	2	13	11	2	2	0.4	3	1	0	5	1	5	NA	0	20	20	20	20	80	0	0	0	0	7	0	0	0	0	0	0	0	879.2	0	32	0	72
120313_1057	2	13	12	2	2	0.4	3	1	0	1	0	3	20	0	20	20	20	20	80	0	0	0	0	0	0	0	0	0	0	0	0	505199	0	32	0	42
120313_1057	2	14	2	2	2	0.4	3	1	0	2	0	1	20	2	20	20	20	20	80	0	0	0	0	4	0	0	0	0	0	0	0	551.2	7	32	0	42
120313_1057	2	14	11	2	2	0.4	3	1	0	5	1	5	NA	0	20	20	20	20	80	0	0	0	0	4	0	0	0	0	0	0	0	951.2	1	32	0	72
120313_1057	2	14	8	2	2	0.4	3	1	0	3	0	3	20	3	20	20	20	20	80	0	0	0	0	2	0	0	0	0	0	0	0	555199	1	32	0	42
120313_1057	2	14	14	2	2	0.4	3	1	0	4	0	2	20	2	20	20	20	20	80	0	0	0	0	1	0	0	0	0	0	0	0	553.2	0	32	0	42
120313_1057	2	14	12	2	2	0.4	3	1	0	1	0	4	20	1	20	20	20	20	80	0	0	0	0	0	0	0	0	0	0	0	0	547199	0	32	0	42
120313_1057	2	15	8	2	2	0.4	3	1	0	3	0	3	20	5	20	20	20	20	80	0	0	0	0	3	0	0	0	0	0	0	0	597199	1	32	0	42
120313_1057	2	15	2	2	2	0.4	3	1	0	2	0	2	20	5	20	20	20	20	80	0	0	0	0	1	0	0	0	0	0	0	0	593.2	1	32	0	42
120313_1057	2	15	14	2	2	0.4	3	1	0	4	0	4	20	1	20	20	20	20	80	0	0	0	0	0	0	0	0	0	0	0	0	595.2	1	32	0	42
120313_1057	2	15	11	2	2	0.4	3	1	0	5	1	5	NA	0	20	20	20	20	80	0	0	0	0	3	0	0	0	0	0	0	0	1023.2	0	32	0	72
120313_1057	2	15	12	2	2	0.4	3	1	0	1	0	1	20	0	20	20	20	20	80	0	0	0	0	1	0	0	0	0	0	0	0	589199	0	32	0	42
120313_1057	2	16	8	2	2	0.4	3	1	0	3	0	2	20	4	20	20	20	20	80	0	0	0	0	5	0	0	0	0	0	0	0	639199	4	32	0	42
120313_1057	2	16	14	2	2	0.4	3	1	0	4	0	3	20	1	20	20	20	20	80	0	0	0	0	1	0	0	0	0	0	0	0	637.2	3	32	0	42
120313_1057	2	16	11	2	2	0.4	3	1	0	5	1	5	NA	0	20	20	20	20	80	0	0	0	0	2	0	0	0	0	0	0	0	1095.2	1	32	0	72
120313_1057	2	16	2	2	2	0.4	3	1	0	2	0	1	20	5	20	20	20	20	80	0	0	0	0	1	0	0	0	0	0	0	0	635.2	1	32	0	42
120313_1057	2	16	12	2	2	0.4	3	1	0	1	0	4	20	1	20	20	20	20	80	0	0	0	0	1	0	0	0	0	0	0	0	631199	0	32	0	42
120313_1057	2	17	8	2	2	0.4	3	1	0	3	0	3	20	3	20	20	20	20	80	0	0	0	0	5	0	0	0	0	0	0	0	681199	3	32	0	42
120313_1057	2	17	14	2	2	0.4	3	1	0	4	0	2	20	2	20	20	20	20	80	0	0	0	0	0	0	0	0	0	0	0	0	679.2	1	32	0	42
120313_1057	2	17	11	2	2	0.4	3	1	0	5	1	5	NA	0	20	20	20	20	80	0	0	0	0	3	0	0	0	0	0	0	0	1167.2	0	32	0	72
120313_1057	2	17	2	2	2	0.4	3	1	0	2	0	4	20	2	20	20	20	20	80	0	0	0	0	1	0	0	0	0	0	0	0	677.2	0	32	0	42
120313_1057	2	17	12	2	2	0.4	3	1	0	1	0	1	20	1	20	20	20	20	80	0	0	0	0	0	0	0	0	0	0	0	0	673199	0	32	0	42
120313_1057	2	18	11	2	2	0.4	3	1	0	5	1	5	NA	0	20	20	20	20	80	0	0	0	0	3	0	0	0	0	0	0	0	1239.2	2	32	0	72
120313_1057	2	18	8	2	2	0.4	3	1	0	3	0	1	20	7	20	20	20	20	80	0	0	0	0	2	0	0	0	0	0	0	0	723199	0	32	0	42
120313_1057	2	18	2	2	2	0.4	3	1	0	2	0	2	20	3	20	20	20	20	80	0	0	0	0	2	0	0	0	0	0	0	0	719.2	0	32	0	42
120313_1057	2	18	14	2	2	0.4	3	1	0	4	0	3	20	4	20	20	20	20	80	0	0	0	0	0	0	0	0	0	0	0	0	721.2	0	32	0	42
120313_1057	2	18	12	2	2	0.4	3	1	0	1	0	4	20	1	20	20	20	20	80	0	0	0	0	0	0	0	0	0	0	0	0	715199	0	32	0	42
120313_1057	2	19	8	2	2	0.4	3	1	0	3	0	3	20	5	20	20	20	20	80	0	0	0	0	3	0	0	0	0	0	0	0	765199	0	32	0	42
120313_1057	2	19	11	2	2	0.4	3	1	0	5	1	5	NA	0	20	20	20	20	80	0	0	0	0	2	0	0	0	0	0	0	0	1311.2	0	32	0	72
120313_1057	2	19	14	2	2	0.4	3	1	0	4	0	4	20	2	20	20	20	20	80	0	0	0	0	1	0	0	0	0	0	0	0	763.2	0	32	0	42
120313_1057	2	19	2	2	2	0.4	3	1	0	2	0	2	20	2	20	20	20	20	80	0	0	0	0	0	0	0	0	0	0	0	0	761.2	0	32	0	42
120313_1057	2	19	12	2	2	0.4	3	1	0	1	0	1	20	1	20	20	20	20	80	0	0	0	0	0	0	0	0	0	0	0	0	757199	NA	32	0	42
120313_1057	2	20	8	2	2	0.4	3	1	0	3	0	2	20	2	20	20	20	20	80	0	0	0	0	1	0	0	0	0	0	0	0	807199	1	32	0	42
120313_1057	2	20	14	2	2	0.4	3	1	0	4	0	3	20	3	20	20	20	20	80	0	0	0	0	0	0	0	0	0	0	0	0	805.2	1	32	0	42
120313_1057	2	20	11	2	2	0.4	3	1	0	5	1	5	NA	0	20	20	20	20	80	0	0	0	0	3	0	0	0	0	0	0	0	1383.2	0	32	0	72
120313_1057	2	20	2	2	2	0.4	3	1	0	2	0	4	20	4	20	20	20	20	80	0	0	0	0	1	0	0	0	0	0	0	0	803.2	0	32	0	42
120313_1057	2	20	12	2	2	0.4	3	1	0	1	0	1	20	0	20	20	20	20	80	0	0	0	0	0	0	0	0	0	0	0	0	799199	0	32	0	42
120313_1057	2	21	14	2	2	0.4	3	1	0	4	0	2	20	4	20	20	20	20	80	0	0	0	0	1	0	0	0	0	0	0	0	847.2	2	32	0	42
120313_1057	2	21	11	2	2	0.4	3	1	0	5	1	5	NA	0	20	20	20	20	80	0	0	0	0	2	0	0	0	0	0	0	0	1455.2	0	32	0	72
120313_1057	2	21	2	2	2	0.4	3	1	0	2	0	1	20	4	20	20	20	20	80	0	0	0	0	1	0	0	0	0	0	0	0	845.2	0	32	0	42
120313_1057	2	21	8	2	2	0.4	3	1	0	3	0	3	20	2	20	20	20	20	80	0	0	0	0	1	0	0	0	0	0	0	0	849199	0	32	0	42
120313_1057	2	21	12	2	2	0.4	3	1	0	1	0	4	20	0	20	20	20	20	80	0	0	0	0	0	0	0	0	0	0	0	0	841199	0	32	0	42
120313_1057	2	22	11	2	2	0.4	3	1	0	5	1	5	NA	1	20	20	20	20	80	0	0	0	0	4	0	0	0	0	0	0	0	1527.2	2	32	0	72
120313_1057	2	22	2	2	2	0.4	3	1	0	2	0	1	20	2	20	20	20	20	80	0	0	0	0	1	0	0	0	0	0	0	0	887.2	1	32	0	42
120313_1057	2	22	8	2	2	0.4	3	1	0	3	0	2	20	2	20	20	20	20	80	0	0	0	0	1	0	0	0	0	0	0	0	891199	1	32	0	42
120313_1057	2	22	14	2	2	0.4	3	1	0	4	0	3	20	2	20	20	20	20	80	0	0	0	0	1	0	0	0	0	0	0	0	889.2	0	32	0	42
120313_1057	2	22	12	2	2	0.4	3	1	0	1	0	4	20	0	20	20	20	20	80	0	0	0	0	0	0	0	0	0	0	0	0	883199	0	32	0	42
120313_1057	2	23	14	2	2	0.4	3	1	0	4	0	4	20	1	20	20	20	20	80	0	0	0	0	0	0	0	0	0	0	0	0	931.2	2	32	0	42
120313_1057	2	23	8	2	2	0.4	3	1	0	3	0	1	20	2	20	20	20	20	80	0	0	0	0	1	0	0	0	0	0	0	0	933199	1	32	0	42
120313_1057	2	23	2	2	2	0.4	3	1	0	2	0	2	20	3	20	20	20	20	80	0	0	0	0	5	0	0	0	0	0	0	0	929.2	0	32	0	42
120313_1057	2	23	11	2	2	0.4	3	1	0	5	1	5	NA	0	20	20	20	20	80	0	0	0	0	4	0	0	0	0	0	0	0	1599.2	0	32	0	72
120313_1057	2	23	12	2	2	0.4	3	1	0	1	0	3	20	2	20	20	20	20	80	0	0	0	0	0	0	0	0	0	0	0	0	925199	0	32	0	42
120313_1057	2	24	14	2	2	0.4	3	1	0	4	0	2	20	3	20	20	20	20	80	0	0	0	0	0	0	0	0	0	0	0	0	973.2	4	32	0	42
120313_1057	2	24	2	2	2	0.4	3	1	0	2	0	1	20	1	20	20	20	20	80	0	0	0	0	0	0	0	0	0	0	0	0	971.2	3	32	0	42
120313_1057	2	24	11	2	2	0.4	3	1	0	5	1	5	NA	1	20	20	20	20	80	0	0	0	0	4	0	0	0	0	0	0	0	1671.2	0	32	0	72
120313_1057	2	24	8	2	2	0.4	3	1	0	3	0	4	20	1	20	20	20	20	80	0	0	0	0	1	0	0	0	0	0	0	0	975199	0	32	0	42
120313_1057	2	24	12	2	2	0.4	3	1	0	1	0	3	20	0	20	20	20	20	80	0	0	0	0	0	0	0	0	0	0	0	0	967199	0	32	0	42
120313_1057	2	25	14	2	2	0.4	3	1	0	4	0	2	20	2	20	20	20	20	80	0	0	0	0	1	0	0	0	0	0	0	0	1015.2	2	32	0	42
120313_1057	2	25	11	2	2	0.4	3	1	0	5	1	5	NA	0	20	20	20	20	80	0	0	0	0	2	0	0	0	0	0	0	0	1743.2	1	32	0	72
120313_1057	2	25	2	2	2	0.4	3	1	0	2	0	4	20	2	20	20	20	20	80	0	0	0	0	0	0	0	0	0	0	0	0	1013.2	0	32	0	42
120313_1057	2	25	8	2	2	0.4	3	1	0	3	0	3	20	2	20	20	20	20	80	0	0	0	0	0	0	0	0	0	0	0	0	1017199	0	32	0	42
120313_1057	2	25	12	2	2	0.4	3	1	0	1	0	1	20	1	20	20	20	20	80	0	0	0	0	0	0	0	0	0	0	0	0	1009199	0	32	0	42
120313_1057	2	26	2	2	2	0.4	3	1	0	2	0	4	20	3	20	20	20	20	80	0	0	0	0	0	0	0	0	0	0	0	0	1055.2	1	32	0	42
120313_1057	2	26	11	2	2	0.4	3	1	0	5	1	5	NA	0	20	20	20	20	80	0	0	0	0	5	0	0	0	0	0	0	0	1815.2	0	32	0	72
120313_1057	2	26	8	2	2	0.4	3	1	0	3	0	1	20	2	20	20	20	20	80	0	0	0	0	1	0	0	0	0	0	0	0	1059199	0	32	0	42
120313_1057	2	26	14	2	2	0.4	3	1	0	4	0	3	20	3	20	20	20	20	80	0	0	0	0	0	0	0	0	0	0	0	0	1057.2	0	32	0	42
120313_1057	2	26	12	2	2	0.4	3	1	0	1	0	2	20	1	20	20	20	20	80	0	0	0	0	0	0	0	0	0	0	0	0	1051199	0	32	0	42
120313_1057	2	27	2	2	2	0.4	3	1	0	2	0	1	20	5	20	20	20	20	80	0	0	0	0	4	0	0	0	0	0	0	0	1097.2	5	32	0	42
120313_1057	2	27	11	2	2	0.4	3	1	0	5	1	5	NA	0	20	20	20	20	80	0	0	0	0	3	0	0	0	0	0	0	0	1887.2	1	32	0	72
120313_1057	2	27	8	2	2	0.4	3	1	0	3	0	3	20	2	20	20	20	20	80	0	0	0	0	1	0	0	0	0	0	0	0	1101199	1	32	0	42
120313_1057	2	27	14	2	2	0.4	3	1	0	4	0	4	20	3	20	20	20	20	80	0	0	0	0	1	0	0	0	0	0	0	0	1099.2	0	32	0	42
120313_1057	2	27	12	2	2	0.4	3	1	0	1	0	2	20	2	20	20	20	20	80	0	0	0	0	0	0	0	0	0	0	0	0	1093199	0	32	0	42
120313_1057	2	28	8	2	2	0.4	3	1	0	3	0	3	20	2	20	20	20	20	80	0	0	0	0	1	0	0	0	0	0	0	0	1143199	1	32	0	42
120313_1057	2	28	2	2	2	0.4	3	1	0	2	0	2	20	6	20	20	20	20	80	0	0	0	0	4	0	0	0	0	0	0	0	1139.2	0	32	0	42
120313_1057	2	28	11	2	2	0.4	3	1	0	5	1	5	NA	0	20	20	20	20	80	0	0	0	0	2	0	0	0	0	0	0	0	1959.2	0	32	0	72
120313_1057	2	28	14	2	2	0.4	3	1	0	4	0	1	20	1	20	20	20	20	80	0	0	0	0	1	0	0	0	0	0	0	0	1141.2	0	32	0	42
120313_1057	2	28	12	2	2	0.4	3	1	0	1	0	4	20	1	20	20	20	20	80	0	0	0	0	0	0	0	0	0	0	0	0	1135199	0	32	0	42
120313_1057	2	29	2	2	2	0.4	3	1	0	2	0	4	20	2	20	20	20	20	80	0	0	0	0	0	0	0	0	0	0	0	0	1181.2	3	32	0	42
120313_1057	2	29	12	2	2	0.4	3	1	0	1	0	1	20	2	20	20	20	20	80	0	0	0	0	0	0	0	0	0	0	0	0	1177199	1	32	0	42
120313_1057	2	29	11	2	2	0.4	3	1	0	5	1	5	NA	0	20	20	20	20	80	0	0	0	0	3	0	0	0	0	0	0	0	2031.2	0	32	0	72
120313_1057	2	29	8	2	2	0.4	3	1	0	3	0	3	20	2	20	20	20	20	80	0	0	0	0	1	0	0	0	0	0	0	0	1185199	0	32	0	42
120313_1057	2	29	14	2	2	0.4	3	1	0	4	0	2	20	2	20	20	20	20	80	0	0	0	0	0	0	0	0	0	0	0	0	1183.2	0	32	0	42
120313_1057	2	30	12	2	2	0.4	3	1	0	1	0	1	20	2	20	20	20	20	80	0	0	0	0	1	0	0	0	0	0	0	0	1219199	3	32	0	42
120313_1057	2	30	8	2	2	0.4	3	1	0	3	0	3	20	2	20	20	20	20	80	0	0	0	0	1	0	0	0	0	0	0	0	1227199	2	32	0	42
120313_1057	2	30	14	2	2	0.4	3	1	0	4	0	4	20	3	20	20	20	20	80	0	0	0	0	0	0	0	0	0	0	0	0	1225.2	1	32	0	42
120313_1057	2	30	2	2	2	0.4	3	1	0	2	0	2	20	1	20	20	20	20	80	0	0	0	0	0	0	0	0	0	0	0	0	1223.2	1	32	0	42
120313_1057	2	30	11	2	2	0.4	3	1	0	5	1	5	NA	0	20	20	20	20	80	0	0	0	0	3	0	0	0	0	0	0	0	2103.2	0	32	0	72
120313_1057	2	1	20	3	2	0.4	3	1	14	4	0	2	8	15	20	16	10	8	54	0	0	0	0	9	0	0	0	0	0	0	0	43.6	16	33.6	0	43.6
120313_1057	2	1	6	3	2	0.4	3	1	12	2	0	3	16	27	20	16	10	8	54	0	0	0	0	7	0	0	0	0	0	0	0	35.6	14	25.6	0	35.6
120313_1057	2	1	3	3	2	0.4	3	1	11	3	0	4	10	9	20	16	10	8	54	0	0	0	0	15	0	0	0	0	0	0	0	41.6	7	31.6	0	41.6
120313_1057	2	1	4	3	2	0.4	3	1	13	5	1	5	NA	1	20	16	10	8	54	0	0	0	0	19	0	0	0	0	0	0	0	61.6	6	21.6	0	61.6
120313_1057	2	1	10	3	2	0.4	3	1	10	1	0	1	20	5	20	16	10	8	54	0	0	0	0	6	0	0	0	0	0	0	0	31.6	6	21.6	0	31.6
120313_1057	2	2	20	3	2	0.4	3	1	0	4	0	3	10	8	20	18	10	10	58	0	0	0	0	9	0	0	0	0	0	0	0	86.8	10	33.2	0	43.2
120313_1057	2	2	6	3	2	0.4	3	1	0	2	0	4	18	8	20	18	10	10	58	0	0	0	0	6	0	0	0	0	0	0	0	70.8	9	25.2	0	35.2
120313_1057	2	2	3	3	2	0.4	3	1	0	3	0	2	10	3	20	18	10	10	58	0	0	0	0	8	0	0	0	0	0	0	0	84.8	3	33.2	0	43.2
120313_1057	2	2	4	3	2	0.4	3	1	0	5	1	5	NA	1	20	18	10	10	58	0	0	0	0	5	0	0	0	0	0	0	0	124.8	3	23.2	0	63.2
120313_1057	2	2	10	3	2	0.4	3	1	0	1	0	1	20	2	20	18	10	10	58	0	0	0	0	2	0	0	0	0	0	0	0	64.8	3	23.2	0	33.2
120313_1057	2	3	20	3	2	0.4	3	1	0	4	0	2	8	16	20	20	10	8	58	0	0	0	0	12	0	0	0	0	0	0	0	132	12	35.2	0	45.2
120313_1057	2	3	6	3	2	0.4	3	1	0	2	0	1	20	2	20	20	10	8	58	0	0	0	0	9	0	0	0	0	0	0	0	104	7	23.2	0	33.2
120313_1057	2	3	3	3	2	0.4	3	1	0	3	0	4	10	2	20	20	10	8	58	0	0	0	0	5	0	0	0	0	0	0	0	128	3	33.2	0	43.2
120313_1057	2	3	4	3	2	0.4	3	1	0	5	1	5	NA	NA	20	20	10	8	58	0	0	0	0	5	0	0	0	0	0	0	0	188	1	23.2	0	63.2
120313_1057	2	3	10	3	2	0.4	3	1	0	1	0	3	20	2	20	20	10	8	58	0	0	0	0	1	0	0	0	0	0	0	0	98	1	23.2	0	33.2
120313_1057	2	4	6	3	2	0.4	3	1	0	2	0	3	20	2	20	20	8	0	48	0	0	0	0	6	0	0	0	0	0	0	0	133.2	5	19.2	0	29.2
120313_1057	2	4	20	3	2	0.4	3	1	0	4	0	2	0	5	20	20	8	0	48	0	0	0	0	2	0	0	0	0	0	0	0	181.2	3	39.2	0	49.2
120313_1057	2	4	3	3	2	0.4	3	1	0	3	0	1	8	2	20	20	8	0	48	0	0	0	0	2	0	0	0	0	0	0	0	169.2	1	31.2	0	41.2
120313_1057	2	4	10	3	2	0.4	3	1	0	1	0	4	20	2	20	20	8	0	48	0	0	0	0	2	0	0	0	0	0	0	0	127.2	1	19.2	0	29.2
120313_1057	2	4	4	3	2	0.4	3	1	0	5	1	5	NA	0	20	20	8	0	48	0	0	0	0	4	0	0	0	0	0	0	0	247.2	0	19.2	0	59.2
120313_1057	2	5	6	3	2	0.4	3	1	0	2	0	3	16	1	0	16	8	20	44	0	0	0	0	3	0	0	0	0	0	0	0	164.8	7	21.6	0	31.6
120313_1057	2	5	10	3	2	0.4	3	1	0	1	0	4	0	5	0	16	8	20	44	0	0	0	0	3	0	0	0	0	0	0	0	174.8	4	37.6	0	47.6
120313_1057	2	5	20	3	2	0.4	3	1	0	4	0	2	20	2	0	16	8	20	44	0	0	0	0	5	0	0	0	0	0	0	0	208.8	3	17.6	0	27.6
120313_1057	2	5	3	3	2	0.4	3	1	0	3	0	1	8	1	0	16	8	20	44	0	0	0	0	4	0	0	0	0	0	0	0	208.8	2	29.6	0	39.6
120313_1057	2	5	4	3	2	0.4	3	1	0	5	1	5	NA	0	0	16	8	20	44	0	0	0	0	4	0	0	0	0	0	0	0	304.8	1	17.6	0	57.6
120313_1057	2	6	20	3	2	0.4	3	1	0	4	0	3	8	3	0	16	0	8	24	0	0	0	0	3	0	0	0	0	0	0	0	240.4	3	21.6	0	31.6
120313_1057	2	6	10	3	2	0.4	3	1	0	1	0	1	0	1	0	16	0	8	24	0	0	0	0	1	0	0	0	0	0	0	0	214.4	3	29.6	0	39.6
120313_1057	2	6	6	3	2	0.4	3	1	0	2	0	4	16	2	0	16	0	8	24	0	0	0	0	4	0	0	0	0	0	0	0	188.4	2	13.6	0	23.6
120313_1057	2	6	4	3	2	0.4	3	1	0	5	1	5	NA	0	0	16	0	8	24	0	0	0	0	4	0	0	0	0	0	0	0	354.4	1	9.6	0	49.6
120313_1057	2	6	3	3	2	0.4	3	1	0	3	0	2	0	1	0	16	0	8	24	0	0	0	0	1	0	0	0	0	0	0	0	248.4	1	29.6	0	39.6
120313_1057	2	7	6	3	2	0.4	3	1	0	2	0	2	2	1	20	2	10	8	40	0	0	0	0	6	0	0	0	0	0	0	0	232.4	6	34	0	44
120313_1057	2	7	3	3	2	0.4	3	1	0	3	0	3	10	0	20	2	10	8	40	0	0	0	0	2	0	0	0	0	0	0	0	284.4	4	26	0	36
120313_1057	2	7	10	3	2	0.4	3	1	0	1	0	1	20	3	20	2	10	8	40	0	0	0	0	0	0	0	0	0	0	0	0	240.4	1	16	0	26
120313_1057	2	7	20	3	2	0.4	3	1	0	4	0	4	8	2	20	2	10	8	40	0	0	0	0	5	0	0	0	0	0	0	0	278.4	0	28	0	38
120313_1057	2	7	4	3	2	0.4	3	1	0	5	1	5	NA	0	20	2	10	8	40	0	0	0	0	4	0	0	0	0	0	0	0	410.4	0	16	0	56
120313_1057	2	8	20	3	2	0.4	3	1	0	4	0	2	8	2	0	20	0	8	28	0	0	0	0	3	0	0	0	0	0	0	0	311.6	4	23.2	0	33.2
120313_1057	2	8	6	3	2	0.4	3	1	0	2	0	4	20	2	0	20	0	8	28	0	0	0	0	1	0	0	0	0	0	0	0	253.6	2	11.2	0	21.2
120313_1057	2	8	10	3	2	0.4	3	1	0	1	0	1	0	1	0	20	0	8	28	0	0	0	0	1	0	0	0	0	0	0	0	281.6	2	31.2	0	41.2
120313_1057	2	8	3	3	2	0.4	3	1	0	3	0	3	0	0	0	20	0	8	28	0	0	0	0	1	0	0	0	0	0	0	0	325.6	1	31.2	0	41.2
120313_1057	2	8	4	3	2	0.4	3	1	0	5	1	5	NA	0	0	20	0	8	28	0	0	0	0	4	0	0	0	0	0	0	0	461.6	0	11.2	0	51.2
120313_1057	2	9	10	3	2	0.4	3	1	0	1	0	1	0	1	0	10	6	8	24	0	0	0	0	1	0	0	0	0	0	0	0	321.2	5	29.6	0	39.6
120313_1057	2	9	20	3	2	0.4	3	1	0	4	0	3	8	2	0	10	6	8	24	0	0	0	0	3	0	0	0	0	0	0	0	343.2	3	21.6	0	31.6
120313_1057	2	9	6	3	2	0.4	3	1	0	2	0	2	10	6	0	10	6	8	24	0	0	0	0	0	0	0	0	0	0	0	0	283.2	3	19.6	0	29.6
120313_1057	2	9	4	3	2	0.4	3	1	0	5	1	5	NA	0	0	10	6	8	24	0	0	0	0	3	0	0	0	0	0	0	0	511.2	1	9.6	0	49.6
120313_1057	2	9	3	3	2	0.4	3	1	0	3	0	4	6	2	0	10	6	8	24	0	0	0	0	0	0	0	0	0	0	0	0	359.2	1	23.6	0	33.6
120313_1057	2	10	6	3	2	0.4	3	1	0	2	0	3	2	2	0	2	0	0	2	0	0	0	0	1	0	0	0	0	0	0	0	312	6	18.8	0	28.8
120313_1057	2	10	20	3	2	0.4	3	1	0	4	0	4	0	2	0	2	0	0	2	0	0	0	0	3	0	0	0	0	0	0	0	374	3	20.8	0	30.8
120313_1057	2	10	3	3	2	0.4	3	1	0	3	0	2	0	1	0	2	0	0	2	0	0	0	0	1	0	0	0	0	0	0	0	390	2	20.8	0	30.8
120313_1057	2	10	10	3	2	0.4	3	1	0	1	0	1	0	1	0	2	0	0	2	0	0	0	0	1	0	0	0	0	0	0	0	352	1	20.8	0	30.8
120313_1057	2	10	4	3	2	0.4	3	1	0	5	1	5	NA	0	0	2	0	0	2	0	0	0	0	8	0	0	0	0	0	0	0	552	0	0.8	0	40.8
120313_1057	2	11	20	3	2	0.4	3	1	0	4	0	4	8	12	0	0	10	8	18	0	0	0	0	3	0	0	0	0	0	0	0	403.2	7	19.2	0	29.2
120313_1057	2	11	6	3	2	0.4	3	1	0	2	0	2	0	1	0	0	10	8	18	0	0	0	0	3	0	0	0	0	0	0	0	349.2	3	27.2	0	37.2
120313_1057	2	11	4	3	2	0.4	3	1	0	5	1	5	NA	0	0	0	10	8	18	0	0	0	0	4	0	0	0	0	0	0	0	599.2	1	7.2	0	47.2
120313_1057	2	11	10	3	2	0.4	3	1	0	1	0	3	0	1	0	0	10	8	18	0	0	0	0	1	0	0	0	0	0	0	0	389.2	1	27.2	0	37.2
120313_1057	2	11	3	3	2	0.4	3	1	0	3	0	1	10	2	0	0	10	8	18	0	0	0	0	1	0	0	0	0	0	0	0	417.2	0	17.2	0	27.2
120313_1057	2	12	20	3	2	0.4	3	1	0	4	0	2	0	3	0	0	0	0	0	0	0	0	0	1	0	0	0	0	0	0	0	433.2	1	20	0	30
120313_1057	2	12	10	3	2	0.4	3	1	0	1	0	4	0	1	0	0	0	0	0	0	0	0	0	1	0	0	0	0	0	0	0	419.2	1	20	0	30
120313_1057	2	12	3	3	2	0.4	3	1	0	3	0	3	0	0	0	0	0	0	0	0	0	0	0	1	0	0	0	0	0	0	0	447.2	1	20	0	30
120313_1057	2	12	4	3	2	0.4	3	1	0	5	1	5	NA	1	0	0	0	0	0	0	0	0	0	5	0	0	0	0	0	0	0	639.2	0	0	0	40
120313_1057	2	12	6	3	2	0.4	3	1	0	2	0	1	0	3	0	0	0	0	0	0	0	0	0	1	0	0	0	0	0	0	0	379.2	0	20	0	30
120313_1057	2	13	6	3	2	0.4	3	1	0	2	0	3	0	2	0	0	0	0	0	0	0	0	0	2	0	0	0	0	0	0	0	409.2	2	20	0	30
120313_1057	2	13	20	3	2	0.4	3	1	0	4	0	2	0	3	0	0	0	0	0	0	0	0	0	9	0	0	0	0	0	0	0	463.2	1	20	0	30
120313_1057	2	13	10	3	2	0.4	3	1	0	1	0	1	0	1	0	0	0	0	0	0	0	0	0	1	0	0	0	0	0	0	0	449.2	1	20	0	30
120313_1057	2	13	4	3	2	0.4	3	1	0	5	1	5	NA	1	0	0	0	0	0	0	0	0	0	5	0	0	0	0	0	0	0	679.2	0	0	0	40
120313_1057	2	13	3	3	2	0.4	3	1	0	3	0	4	0	0	0	0	0	0	0	0	0	0	0	2	0	0	0	0	0	0	0	477.2	0	20	0	30
120313_1057	2	14	10	3	2	0.4	3	1	0	1	0	2	0	3	0	0	2	16	18	0	0	0	0	4	0	0	0	0	1	0.3333333	2	483067	5	27.2	3	33.86667
120313_1057	2	14	20	3	2	0.4	3	1	0	4	0	4	16	23	0	0	2	16	18	0	0	0	0	2	0	0	0	0	0	0.6666667	2	483733	2	11.2	0	20.53333
120313_1057	2	14	6	3	2	0.4	3	1	0	2	0	3	0	5	0	0	2	16	18	0	0	0	0	0	0	0	0	0	1	0.3333333	2	443067	2	27.2	3	33.86667
120313_1057	2	14	3	3	2	0.4	3	1	0	3	0	1	2	0	0	0	2	16	18	0	0	0	0	2	0	0	0	0	0	0.6666667	2	511733	1	25.2	0	34.53333
120313_1057	2	14	4	3	2	0.4	3	1	0	5	1	5	NA	1	0	0	2	16	18	1	1	0	0	11	0	0	0	0	2	2	2	724.4	0	7.2	6	45.2
120313_1057	2	15	6	3	2	0.4	3	1	0	2	0	4	16	0	10	16	2	14	42	0	0	0	0	1	0	0	0	0	0	0	0	473867	5	20.8	0	30.8
120313_1057	2	15	10	3	2	0.4	3	1	0	1	0	1	10	2	10	16	2	14	42	0	0	0	0	1	0	0	0	0	0	0	0	519867	4	26.8	0	36.8
120313_1057	2	15	20	3	2	0.4	3	1	0	4	0	2	14	2	10	16	2	14	42	0	0	0	0	5	0	0	0	0	0	0	0	516533	1	22.8	0	32.8
120313_1057	2	15	3	3	2	0.4	3	1	0	3	0	3	2	1	10	16	2	14	42	0	0	0	0	2	0	0	0	0	0	0	0	556533	1	34.8	0	44.8
120313_1057	2	15	4	3	2	0.4	3	1	0	5	1	5	NA	0	10	16	2	14	42	0	0	0	0	7	0	0	0	0	0	0	0	781.2	0	16.8	0	56.8
120313_1057	2	16	6	3	2	0.4	3	1	0	2	0	4	20	1	0	20	8	14	42	0	0	0	0	2	0	0	0	0	0	0	0	500667	2	16.8	0	26.8
120313_1057	2	16	20	3	2	0.4	3	1	0	4	0	2	14	2	0	20	8	14	42	0	0	0	0	6	0	0	0	0	0	0	0	549333	1	22.8	0	32.8
120313_1057	2	16	10	3	2	0.4	3	1	0	1	0	1	0	2	0	20	8	14	42	0	0	0	0	1	0	0	0	0	0	0	0	566667	1	36.8	0	46.8
120313_1057	2	16	3	3	2	0.4	3	1	0	3	0	3	8	0	0	20	8	14	42	0	0	0	0	1	0	0	0	0	0	0	0	595333	1	28.8	0	38.8
120313_1057	2	16	4	3	2	0.4	3	1	0	5	1	5	NA	0	0	20	8	14	42	0	0	0	0	5	0	0	0	0	0	0	0	838	0	16.8	0	56.8
120313_1057	2	17	20	3	2	0.4	3	1	0	4	0	3	14	1	0	16	0	14	30	0	0	0	0	4	0	0	0	0	0	0	0	577333	2	18	0	28
120313_1057	2	17	4	3	2	0.4	3	1	0	5	1	5	NA	NA	0	16	0	14	30	0	0	0	0	8	0	0	0	0	0	0	0	890	1	12	0	52
120313_1057	2	17	10	3	2	0.4	3	1	0	1	0	2	0	2	0	16	0	14	30	0	0	0	0	1	0	0	0	0	0	0	0	608667	1	32	0	42
120313_1057	2	17	6	3	2	0.4	3	1	0	2	0	4	16	0	0	16	0	14	30	0	0	0	0	1	0	0	0	0	0	0	0	526667	1	16	0	26
120313_1057	2	17	3	3	2	0.4	3	1	0	3	0	1	0	1	0	16	0	14	30	0	0	0	0	1	0	0	0	0	0	0	0	637333	0	32	0	42
120313_1057	2	18	10	3	2	0.4	3	1	0	1	0	3	10	1	10	2	10	14	36	0	0	0	0	1	0	0	0	0	0	0	0	643067	4	24.4	0	34.4
120313_1057	2	18	4	3	2	0.4	3	1	0	5	1	5	NA	0	10	2	10	14	36	0	0	0	0	4	0	0	0	0	0	0	0	944.4	2	14.4	0	54.4
120313_1057	2	18	6	3	2	0.4	3	1	0	2	0	4	2	3	10	2	10	14	36	0	0	0	0	2	0	0	0	0	0	0	0	569067	2	32.4	0	42.4
120313_1057	2	18	20	3	2	0.4	3	1	0	4	0	2	14	2	10	2	10	14	36	0	0	0	0	4	0	0	0	0	0	0	0	607733	1	20.4	0	30.4
120313_1057	2	18	3	3	2	0.4	3	1	0	3	0	1	10	1	10	2	10	14	36	0	0	0	0	1	0	0	0	0	0	0	0	671733	1	24.4	0	34.4
120313_1057	2	19	6	3	2	0.4	3	1	0	2	0	3	10	1	0	10	6	14	30	0	0	0	0	1	0	0	0	0	0	0	0	601067	2	22	0	32
120313_1057	2	19	3	3	2	0.4	3	1	0	3	0	1	6	1	0	10	6	14	30	0	0	0	0	1	0	0	0	0	0	0	0	707733	1	26	0	36
120313_1057	2	19	4	3	2	0.4	3	1	0	5	1	5	NA	0	0	10	6	14	30	0	0	0	0	5	0	0	0	0	0	0	0	996.4	0	12	0	52
120313_1057	2	19	10	3	2	0.4	3	1	0	1	0	4	0	1	0	10	6	14	30	0	0	0	0	3	0	0	0	0	0	0	0	685067	0	32	0	42
120313_1057	2	19	20	3	2	0.4	3	1	0	4	0	2	14	5	0	10	6	14	30	0	0	0	0	2	0	0	0	0	0	0	0	635733	0	18	0	28
120313_1057	2	20	6	3	2	0.4	3	1	0	2	0	2	2	0	0	2	0	4	6	0	0	0	0	1	0	0	0	0	0	0	0	631467	5	20.4	0	30.4
120313_1057	2	20	20	3	2	0.4	3	1	0	4	0	1	4	6	0	2	0	4	6	0	0	0	0	2	0	0	0	0	0	0	0	664133	1	18.4	0	28.4
120313_1057	2	20	10	3	2	0.4	3	1	0	1	0	3	0	1	0	2	0	4	6	0	0	0	0	1	0	0	0	0	0	0	0	717467	1	22.4	0	32.4
120313_1057	2	20	3	3	2	0.4	3	1	0	3	0	4	0	0	0	2	0	4	6	0	0	0	0	1	0	0	0	0	0	0	0	740133	1	22.4	0	32.4
120313_1057	2	20	4	3	2	0.4	3	1	0	5	1	5	NA	0	0	2	0	4	6	0	0	0	0	5	0	0	0	0	0	0	0	1038.8	0	2.4	0	42.4
120313_1057	2	21	6	3	2	0.4	3	1	0	2	0	4	2	1	10	2	10	0	22	0	0	0	0	2	0	0	0	0	0	0	0	668267	3	26.8	0	36.8
120313_1057	2	21	20	3	2	0.4	3	1	0	4	0	3	0	13	10	2	10	0	22	0	0	0	0	14	0	0	0	0	0	0	0	702933	1	28.8	0	38.8
120313_1057	2	21	10	3	2	0.4	3	1	0	1	0	2	10	2	10	2	10	0	22	0	0	0	0	1	0	0	0	0	0	0	0	746267	1	18.8	0	28.8
120313_1057	2	21	4	3	2	0.4	3	1	0	5	1	5	NA	0	10	2	10	0	22	0	0	0	0	5	0	0	0	0	0	0	0	1087.6	0	8.8	0	48.8
120313_1057	2	21	3	3	2	0.4	3	1	0	3	0	1	10	1	10	2	10	0	22	0	0	0	0	2	0	0	0	0	0	0	0	768933	0	18.8	0	28.8
120313_1057	2	22	20	3	2	0.4	3	1	0	4	0	4	0	2	0	2	0	0	2	0	0	0	0	5	0	0	0	0	1	1	4	729733	9	20.8	3	26.8
120313_1057	2	22	6	3	2	0.4	3	1	0	2	0	3	2	8	0	2	0	0	2	0	0	0	0	1	0	0	0	0	1	1	4	693067	9	18.8	3	24.8
120313_1057	2	22	3	3	2	0.4	3	1	0	3	0	2	0	1	0	2	0	0	2	0	0	0	0	2	0	0	0	0	1	1	4	795733	6	20.8	3	26.8
120313_1057	2	22	10	3	2	0.4	3	1	0	1	0	1	0	2	0	2	0	0	2	0	0	0	0	1	0	0	0	0	1	1	4	773067	4	20.8	3	26.8
120313_1057	2	22	4	3	2	0.4	3	1	0	5	1	5	NA	0	0	2	0	0	2	1	1	1	1	6	0	0	0	0	4	4	4	1124.4	2	0.8	12	36.8
120313_1057	2	23	6	3	2	0.4	3	1	0	2	0	1	20	3	10	20	10	10	50	0	0	0	0	1	0	0	0	0	0	0	0	723067	5	20	0	30
120313_1057	2	23	20	3	2	0.4	3	1	0	4	0	2	10	4	10	20	10	10	50	0	0	0	0	3	0	0	0	0	0	0	0	769733	2	30	0	40
120313_1057	2	23	3	3	2	0.4	3	1	0	3	0	3	10	2	10	20	10	10	50	0	0	0	0	1	0	0	0	0	0	0	0	835733	1	30	0	40
120313_1057	2	23	10	3	2	0.4	3	1	0	1	0	4	10	1	10	20	10	10	50	0	0	0	0	1	0	0	0	0	0	0	0	813067	1	30	0	40
120313_1057	2	23	4	3	2	0.4	3	1	0	5	1	5	NA	0	10	20	10	10	50	0	0	0	0	5	0	0	0	0	0	0	0	1184.4	0	20	0	60
120313_1057	2	24	20	3	2	0.4	3	1	0	4	0	2	10	2	10	20	10	10	50	0	0	0	0	2	0	0	0	0	0	0	0	809733	13	30	0	40
120313_1057	2	24	3	3	2	0.4	3	1	0	3	0	3	10	1	10	20	10	10	50	0	0	0	0	2	0	0	0	0	0	0	0	875733	6	30	0	40
120313_1057	2	24	6	3	2	0.4	3	1	0	2	0	1	20	1	10	20	10	10	50	0	0	0	0	2	0	0	0	0	0	0	0	753067	3	20	0	30
120313_1057	2	24	4	3	2	0.4	3	1	0	5	1	5	NA	0	10	20	10	10	50	0	0	0	0	3	0	0	0	0	0	0	0	1244.4	0	20	0	60
120313_1057	2	24	10	3	2	0.4	3	1	0	1	0	4	10	2	10	20	10	10	50	0	0	0	0	1	0	0	0	0	0	0	0	853067	0	30	0	40
120313_1057	2	25	20	3	2	0.4	3	1	0	4	0	2	10	4	0	16	16	10	42	0	0	0	0	11	0	0	0	0	0	0	0	846533	7	26.8	0	36.8
120313_1057	2	25	6	3	2	0.4	3	1	0	2	0	3	16	2	0	16	16	10	42	0	0	0	0	1	0	0	0	0	0	0	0	783867	2	20.8	0	30.8
120313_1057	2	25	10	3	2	0.4	3	1	0	1	0	1	0	1	0	16	16	10	42	0	0	0	0	1	0	0	0	0	0	0	0	899867	1	36.8	0	46.8
120313_1057	2	25	3	3	2	0.4	3	1	0	3	0	4	16	0	0	16	16	10	42	0	0	0	0	1	0	0	0	0	0	0	0	906533	1	20.8	0	30.8
120313_1057	2	25	4	3	2	0.4	3	1	0	5	1	5	NA	0	0	16	16	10	42	0	0	0	0	5	0	0	0	0	0	0	0	1301.2	0	16.8	0	56.8
120313_1057	2	26	6	3	2	0.4	3	1	0	2	0	4	2	0	10	2	10	0	22	0	0	0	0	1	0	0	0	0	0	0.3333333	1	820334	5	26.8	0	36.46667
120313_1057	2	26	20	3	2	0.4	3	1	0	4	0	3	0	14	10	2	10	0	22	0	0	0	0	1	0	0	0	0	1	0	1	882333	4	28.8	3	35.8
120313_1057	2	26	10	3	2	0.4	3	1	0	1	0	2	10	1	10	2	10	0	22	0	0	0	0	1	0	0	0	0	0	0.3333333	1	928334	3	18.8	0	28.46667
120313_1057	2	26	3	3	2	0.4	3	1	0	3	0	1	10	3	10	2	10	0	22	0	0	0	0	0	0	0	0	0	0	0.3333333	1	935	2	18.8	0	28.46667
120313_1057	2	26	4	3	2	0.4	3	1	0	5	1	5	NA	3	10	2	10	0	22	0	0	0	1	8	0	0	0	0	1	1	1	1349	0	8.8	3	47.8
120313_1057	2	27	10	3	2	0.4	3	1	0	1	0	4	0	2	0	2	10	10	22	0	0	0	0	3	0	0	0	0	1	0	1	964134	2	28.8	3	35.8
120313_1057	2	27	6	3	2	0.4	3	1	0	2	0	2	2	3	0	2	10	10	22	0	0	0	0	3	0	0	0	0	0	0.3333333	1	856801	1	26.8	0	36.46667
120313_1057	2	27	3	3	2	0.4	3	1	0	3	0	1	10	1	0	2	10	10	22	0	0	0	0	1	0	0	0	0	0	0.3333333	1	963467	1	18.8	0	28.46667
120313_1057	2	27	20	3	2	0.4	3	1	0	4	0	3	10	4	0	2	10	10	22	0	0	0	0	0	0	0	0	0	0	0.3333333	1	910.8	1	18.8	0	28.46667
120313_1057	2	27	4	3	2	0.4	3	1	0	5	1	5	NA	0	0	2	10	10	22	1	0	0	0	5	0	0	0	0	1	1	1	1396.8	0	8.8	3	47.8
120313_1057	2	28	6	3	2	0.4	3	1	0	2	0	2	2	5	2	2	10	4	18	0	0	0	0	3	0	0	0	0	0	0	0	892001	3	25.2	0	35.2
120313_1057	2	28	20	3	2	0.4	3	1	0	4	0	4	4	4	2	2	10	4	18	0	0	0	0	0	0	0	0	0	0	0	0	944	2	23.2	0	33.2
120313_1057	2	28	10	3	2	0.4	3	1	0	1	0	1	2	1	2	2	10	4	18	0	0	0	0	4	0	0	0	0	0	0	0	999334	1	25.2	0	35.2
120313_1057	2	28	3	3	2	0.4	3	1	0	3	0	3	10	2	2	2	10	4	18	0	0	0	0	1	0	0	0	0	0	0	0	990667	1	17.2	0	27.2
120313_1057	2	28	4	3	2	0.4	3	1	0	5	1	5	NA	0	2	2	10	4	18	0	0	0	0	4	0	0	0	0	0	0	0	1444	0	7.2	0	47.2
120313_1057	2	29	6	3	2	0.4	3	1	0	2	0	4	0	5	2	0	2	4	8	0	0	0	0	3	0	0	0	0	0	0	0	925201	2	23.2	0	33.2
120313_1057	2	29	3	3	2	0.4	3	1	0	3	0	2	2	3	2	0	2	4	8	0	0	0	0	1	0	0	0	0	0	0	0	1021867	1	21.2	0	31.2
120313_1057	2	29	20	3	2	0.4	3	1	0	4	0	1	4	3	2	0	2	4	8	0	0	0	0	1	0	0	0	0	0	0	0	973.2	1	19.2	0	29.2
120313_1057	2	29	10	3	2	0.4	3	1	0	1	0	3	2	2	2	0	2	4	8	0	0	0	0	1	0	0	0	0	0	0	0	1030534	1	21.2	0	31.2
120313_1057	2	29	4	3	2	0.4	3	1	0	5	1	5	NA	NA	2	0	2	4	8	0	0	0	0	6	0	0	0	0	0	0	0	1487.2	0	3.2	0	43.2
120313_1057	2	30	3	3	2	0.4	3	1	0	3	0	2	0	1	0	2	0	10	12	0	0	0	0	1	0	0	0	0	2	1.333333	6	1049334	8	24.8	6	27.46667
120313_1057	2	30	20	3	2	0.4	3	1	0	4	0	3	10	5	0	2	0	10	12	0	0	0	0	0	0	0	0	0	0	2	6	996	8	14.8	0	22.8
120313_1057	2	30	10	3	2	0.4	3	1	0	1	0	4	0	2	0	2	0	10	12	0	0	0	0	1	0	0	0	0	2	1.333333	6	1058001	2	24.8	6	27.46667
120313_1057	2	30	6	3	2	0.4	3	1	0	2	0	1	2	0	0	2	0	10	12	0	0	0	0	0	0	0	0	0	2	1.333333	6	950668	1	22.8	6	25.46667
120313_1057	2	30	4	3	2	0.4	3	1	0	5	1	5	NA	0	0	2	0	10	12	2	2	2	0	15	0	0	0	0	6	6	6	1526	0	4.8	18	38.8
120313_1057	2	1	19	4	2	0.4	3	1	15	4	0	2	10	30	4	20	6	10	40	0	0	0	0	30	0	0	0	0	0	0.6666667	2	35333	44	26	0	35.33333
120313_1057	2	1	15	4	2	0.4	3	1	17	1	0	4	4	16	4	20	6	10	40	0	0	0	0	15	0	0	0	0	1	0.3333333	2	38667	18	32	3	38.66667
120313_1057	2	1	7	4	2	0.4	3	1	16	2	0	1	20	5	4	20	6	10	40	0	0	0	0	6	0	0	0	0	0	0.6666667	2	25333	17	16	0	25.33333
120313_1057	2	1	1	4	2	0.4	3	1	18	3	0	3	6	3	4	20	6	10	40	0	0	0	0	8	0	0	0	0	1	0.3333333	2	36667	16	30	3	36.66667
120313_1057	2	1	13	4	2	0.4	3	1	19	5	1	5	NA	1	4	20	6	10	40	1	0	1	0	11	0	0	0	0	2	2	2	54	6	16	6	54
120313_1057	2	2	1	4	2	0.4	3	1	0	3	0	4	10	3	10	16	10	8	44	0	0	0	0	3	0	0	0	0	1	0.6666667	3	70.6	15	27.6	3	33.93333
120313_1057	2	2	7	4	2	0.4	3	1	0	2	0	2	16	2	10	16	10	8	44	0	0	0	0	3	0	0	0	0	0	1	3	55933	14	21.6	0	30.6
120313_1057	2	2	19	4	2	0.4	3	1	0	4	0	1	8	34	10	16	10	8	44	0	0	0	0	12	0	0	0	0	1	0.6666667	3	71266	11	29.6	3	35.93333
120313_1057	2	2	15	4	2	0.4	3	1	0	1	0	3	10	17	10	16	10	8	44	0	0	0	0	10	0	0	0	0	1	0.6666667	3	72.6	8	27.6	3	33.93333
120313_1057	2	2	13	4	2	0.4	3	1	0	5	1	5	NA	5	10	16	10	8	44	1	0	1	1	10	0	0	0	0	3	3	3	108.6	7	17.6	9	54.6
120313_1057	2	3	19	4	2	0.4	3	1	0	4	0	3	16	14	12	14	4	16	46	0	0	0	0	12	0	0	0	0	0	0.6666667	2	102999	17	22.4	0	31.73333
120313_1057	2	3	15	4	2	0.4	3	1	0	1	0	1	12	3	12	14	4	16	46	0	0	0	0	6	0	0	0	0	0	0.6666667	2	108333	16	26.4	0	35.73333
120313_1057	2	3	1	4	2	0.4	3	1	0	3	0	4	4	7	12	14	4	16	46	0	0	0	0	3	0	0	0	0	2	0	2	109	7	34.4	6	38.4
120313_1057	2	3	13	4	2	0.4	3	1	0	5	1	5	NA	2	12	14	4	16	46	0	0	2	0	16	0	0	0	0	2	2	2	165	4	18.4	6	56.4
120313_1057	2	3	7	4	2	0.4	3	1	0	2	0	2	14	2	12	14	4	16	46	0	0	0	0	6	0	0	0	0	0	0.6666667	2	89666	4	24.4	0	33.73333
120313_1057	2	4	19	4	2	0.4	3	1	0	4	0	4	10	7	0	14	6	10	30	0	0	0	0	10	0	0	0	0	0	4	12	130999	43	22	0	28
120313_1057	2	4	7	4	2	0.4	3	1	0	2	0	1	14	0	0	14	6	10	30	0	0	0	0	2	0	0	0	0	0	4	12	113666	9	18	0	24
120313_1057	2	4	13	4	2	0.4	3	1	0	5	1	5	NA	1	0	14	6	10	30	10	0	2	0	17	0	0	0	0	12	12	12	205	6	12	36	40
120313_1057	2	4	15	4	2	0.4	3	1	0	1	0	3	0	4	0	14	6	10	30	0	0	0	0	4	0	0	0	0	10	0.6666667	12	119666	6	32	30	11.33333
120313_1057	2	4	1	4	2	0.4	3	1	0	3	0	2	6	1	0	14	6	10	30	0	0	0	0	3	0	0	0	0	2	3.333333	12	135667	6	26	6	26.66667
120313_1057	2	5	19	4	2	0.4	3	1	0	4	0	2	10	8	18	12	6	10	46	0	0	0	0	5	0	0	0	0	1	0.6666667	3	165732	11	28.4	3	34.73333
120313_1057	2	5	7	4	2	0.4	3	1	0	2	0	3	12	5	18	12	6	10	46	0	0	0	0	3	0	0	0	0	0	1	3	149066	5	26.4	0	35.4
120313_1057	2	5	1	4	2	0.4	3	1	0	3	0	1	6	1	18	12	6	10	46	0	0	0	0	3	0	0	0	0	2	0.3333333	3	171734	5	32.4	6	36.06667
120313_1057	2	5	13	4	2	0.4	3	1	0	5	1	5	NA	0	18	12	6	10	46	0	0	2	1	10	0	0	0	0	3	3	3	260.4	2	18.4	9	55.4
120313_1057	2	5	15	4	2	0.4	3	1	0	1	0	4	18	8	18	12	6	10	46	0	0	0	0	5	0	0	0	0	0	1	3	149066	2	20.4	0	29.4
120313_1057	2	6	19	4	2	0.4	3	1	0	4	0	4	10	2	8	14	10	10	42	0	0	0	0	7	0	0	0	0	1	1	4	198532	21	26.8	3	32.8
120313_1057	2	6	1	4	2	0.4	3	1	0	3	0	3	10	2	8	14	10	10	42	0	0	0	0	2	0	0	0	0	1	1	4	204534	6	26.8	3	32.8
120313_1057	2	6	7	4	2	0.4	3	1	0	2	0	2	14	0	8	14	10	10	42	0	0	0	0	3	0	0	0	0	0	1.333333	4	180533	5	22.8	0	31.46667
120313_1057	2	6	15	4	2	0.4	3	1	0	1	0	1	8	5	8	14	10	10	42	0	0	0	0	3	0	0	0	0	2	0.6666667	4	181199	4	28.8	6	32.13333
120313_1057	2	6	13	4	2	0.4	3	1	0	5	1	5	NA	0	8	14	10	10	42	2	0	1	1	6	0	0	0	0	4	4	4	313.2	1	16.8	12	52.8
120313_1057	2	7	15	4	2	0.4	3	1	0	1	0	3	12	6	12	16	6	4	38	0	0	0	0	6	0	0	0	0	0	1	3	213399	16	23.2	0	32.2
120313_1057	2	7	19	4	2	0.4	3	1	0	4	0	1	4	15	12	16	6	4	38	0	0	0	0	6	0	0	0	0	2	0.3333333	3	233399	15	31.2	6	34.86667
120313_1057	2	7	7	4	2	0.4	3	1	0	2	0	2	16	1	12	16	6	4	38	0	0	0	0	1	0	0	0	0	0	1	3	208733	6	19.2	0	28.2
120313_1057	2	7	1	4	2	0.4	3	1	0	3	0	4	6	1	12	16	6	4	38	0	0	0	0	3	0	0	0	0	1	0.6666667	3	240067	3	29.2	3	35.53333
120313_1057	2	7	13	4	2	0.4	3	1	0	5	1	5	NA	0	12	16	6	4	38	0	0	1	2	6	0	0	0	0	3	3	3	365.4	2	15.2	9	52.2
120313_1057	2	8	19	4	2	0.4	3	1	0	4	0	1	10	5	10	16	6	10	42	0	0	0	0	3	0	0	0	0	1	1	4	266199	29	26.8	3	32.8
120313_1057	2	8	15	4	2	0.4	3	1	0	1	0	3	10	1	10	16	6	10	42	0	0	0	0	7	0	0	0	0	1	1	4	246199	5	26.8	3	32.8
120313_1057	2	8	1	4	2	0.4	3	1	0	3	0	4	6	1	10	16	6	10	42	0	0	0	0	1	0	0	0	0	2	0.6666667	4	274.2	3	30.8	6	34.13333
120313_1057	2	8	13	4	2	0.4	3	1	0	5	1	5	NA	0	10	16	6	10	42	1	0	2	1	8	0	0	0	0	4	4	4	418.2	0	16.8	12	52.8
120313_1057	2	8	7	4	2	0.4	3	1	0	2	0	2	16	0	10	16	6	10	42	0	0	0	0	1	0	0	0	0	0	1.333333	4	238.2	0	20.8	0	29.46667
120313_1057	2	9	19	4	2	0.4	3	1	0	4	0	4	10	9	10	12	10	10	42	0	0	0	0	11	0	0	0	0	1	0.6666667	3	299332	27	26.8	3	33.13333
120313_1057	2	9	1	4	2	0.4	3	1	0	3	0	3	10	2	10	12	10	10	42	0	0	0	0	2	0	0	0	0	1	0.6666667	3	307333	5	26.8	3	33.13333
120313_1057	2	9	15	4	2	0.4	3	1	0	1	0	1	10	4	10	12	10	10	42	0	0	0	0	3	0	0	0	0	1	0.6666667	3	279332	4	26.8	3	33.13333
120313_1057	2	9	13	4	2	0.4	3	1	0	5	1	5	NA	3	10	12	10	10	42	1	0	1	1	7	0	0	0	0	3	3	3	472	2	16.8	9	53.8
120313_1057	2	9	7	4	2	0.4	3	1	0	2	0	2	12	NA	10	12	10	10	42	0	0	0	0	1	0	0	0	0	0	1	3	272	1	24.8	0	33.8
120313_1057	2	10	19	4	2	0.4	3	1	0	4	0	4	0	2	12	12	6	0	30	0	0	0	0	3	0	0	0	0	9	0.3333333	10	313999	10	32	27	14.66667
120313_1057	2	10	15	4	2	0.4	3	1	0	1	0	2	12	10	12	12	6	0	30	0	0	0	0	5	0	0	0	0	0	3.333333	10	305999	8	20	0	26.66667
120313_1057	2	10	1	4	2	0.4	3	1	0	3	0	1	6	1	12	12	6	0	30	0	0	0	0	1	0	0	0	0	1	3	10	337333	5	26	3	30
120313_1057	2	10	13	4	2	0.4	3	1	0	5	1	5	NA	0	12	12	6	0	30	0	0	1	9	10	0	0	0	0	10	10	10	514	4	12	30	42
120313_1057	2	10	7	4	2	0.4	3	1	0	2	0	3	12	0	12	12	6	0	30	0	0	0	0	2	0	0	0	0	0	3.333333	10	298667	0	20	0	26.66667
120313_1057	2	11	15	4	2	0.4	3	1	0	1	0	2	8	6	8	2	6	10	26	0	0	0	0	7	0	0	0	0	0	1.666667	5	336732	12	22.4	0	30.73333
120313_1057	2	11	19	4	2	0.4	3	1	0	4	0	1	10	2	8	2	6	10	26	0	0	0	0	3	0	0	0	0	0	1.666667	5	342732	10	20.4	0	28.73333
120313_1057	2	11	7	4	2	0.4	3	1	0	2	0	4	2	0	8	2	6	10	26	0	0	0	0	1	0	0	0	0	3	0.6666667	5	327.4	7	28.4	9	28.73333
120313_1057	2	11	1	4	2	0.4	3	1	0	3	0	3	6	1	8	2	6	10	26	0	0	0	0	3	0	0	0	0	2	1	5	364733	3	24.4	6	27.4
120313_1057	2	11	13	4	2	0.4	3	1	0	5	1	5	NA	0	8	2	6	10	26	0	3	2	0	9	0	0	0	0	5	5	5	559.4	0	10.4	15	45.4
120313_1057	2	12	19	4	2	0.4	3	1	0	4	0	4	12	4	8	10	10	12	40	0	0	0	0	3	0	0	0	0	0	1.333333	4	375399	16	24	0	32.66667
120313_1057	2	12	15	4	2	0.4	3	1	0	1	0	2	8	1	8	10	10	12	40	0	0	0	0	3	0	0	0	0	2	0.6666667	4	368065	5	28	6	31.33333
120313_1057	2	12	7	4	2	0.4	3	1	0	2	0	1	10	1	8	10	10	12	40	0	0	0	0	1	0	0	0	0	1	1	4	359.4	5	26	3	32
120313_1057	2	12	1	4	2	0.4	3	1	0	3	0	3	10	1	8	10	10	12	40	0	0	0	0	4	0	0	0	0	1	1	4	396733	3	26	3	32
120313_1057	2	12	13	4	2	0.4	3	1	0	5	1	5	NA	0	8	10	10	12	40	2	1	1	0	8	0	0	0	0	4	4	4	611.4	1	16	12	52
120313_1057	2	13	19	4	2	0.4	3	1	0	4	0	3	12	3	8	12	6	12	38	0	0	0	0	2	0	0	0	0	0	1	3	407599	17	23.2	0	32.2
120313_1057	2	13	13	4	2	0.4	3	1	0	5	1	5	NA	1	8	12	6	12	38	1	0	2	0	8	0	0	0	0	3	3	3	663.6	4	15.2	9	52.2
120313_1057	2	13	1	4	2	0.4	3	1	0	3	0	2	6	1	8	12	6	12	38	0	0	0	0	1	0	0	0	0	2	0.3333333	3	429.6	4	29.2	6	32.86667
120313_1057	2	13	15	4	2	0.4	3	1	0	1	0	1	8	3	8	12	6	12	38	0	0	0	0	6	0	0	0	0	1	0.6666667	3	401598	3	27.2	3	33.53333
120313_1057	2	13	7	4	2	0.4	3	1	0	2	0	4	12	NA	8	12	6	12	38	0	0	0	0	2	0	0	0	0	0	1	3	391.6	2	23.2	0	32.2
120313_1057	2	14	19	4	2	0.4	3	1	0	4	0	3	12	2	6	12	10	12	40	0	0	0	0	3	0	0	0	0	0	1	3	440599	9	24	0	33
120313_1057	2	14	15	4	2	0.4	3	1	0	1	0	4	6	2	6	12	10	12	40	0	0	0	0	5	0	0	0	0	2	0.3333333	3	435265	4	30	6	33.66667
120313_1057	2	14	13	4	2	0.4	3	1	0	5	1	5	NA	1	6	12	10	12	40	2	0	1	0	11	0	0	0	0	3	3	3	716.6	2	16	9	53
120313_1057	2	14	1	4	2	0.4	3	1	0	3	0	1	10	1	6	12	10	12	40	0	0	0	0	2	0	0	0	0	1	0.6666667	3	461933	2	26	3	32.33333
120313_1057	2	14	7	4	2	0.4	3	1	0	2	0	2	12	0	6	12	10	12	40	0	0	0	0	2	0	0	0	0	0	1	3	424.6	2	24	0	33
120313_1057	2	15	19	4	2	0.4	3	1	0	4	0	1	12	2	6	10	10	12	38	0	0	0	0	10	0	0	0	0	0	1	3	472799	12	23.2	0	32.2
120313_1057	2	15	15	4	2	0.4	3	1	0	1	0	2	6	3	6	10	10	12	38	0	0	0	0	4	0	0	0	0	3	0	3	465465	7	29.2	9	30.2
120313_1057	2	15	1	4	2	0.4	3	1	0	3	0	4	10	1	6	10	10	12	38	0	0	0	0	1	0	0	0	0	0	1	3	496133	6	25.2	0	34.2
120313_1057	2	15	13	4	2	0.4	3	1	0	5	1	5	NA	1	6	10	10	12	38	3	0	0	0	8	0	0	0	0	3	3	3	768.8	2	15.2	9	52.2
120313_1057	2	15	7	4	2	0.4	3	1	0	2	0	3	10	0	6	10	10	12	38	0	0	0	0	3	0	0	0	0	0	1	3	458.8	1	25.2	0	34.2
120313_1057	2	16	19	4	2	0.4	3	1	0	4	0	4	12	3	10	10	10	12	42	0	0	0	0	3	0	0	0	0	0	1	3	506599	23	24.8	0	33.8
120313_1057	2	16	15	4	2	0.4	3	1	0	1	0	2	10	9	10	10	10	12	42	0	0	0	0	5	0	0	0	0	1	0.6666667	3	498598	4	26.8	3	33.13333
120313_1057	2	16	1	4	2	0.4	3	1	0	3	0	3	10	3	10	10	10	12	42	0	0	0	0	5	0	0	0	0	1	0.6666667	3	529266	3	26.8	3	33.13333
120313_1057	2	16	13	4	2	0.4	3	1	0	5	1	5	NA	0	10	10	10	12	42	1	1	1	0	5	0	0	0	0	3	3	3	822.6	2	16.8	9	53.8
120313_1057	2	16	7	4	2	0.4	3	1	0	2	0	1	10	0	10	10	10	12	42	0	0	0	0	2	0	0	0	0	1	0.6666667	3	491933	2	26.8	3	33.13333
120313_1057	2	17	19	4	2	0.4	3	1	0	4	0	2	12	2	10	12	12	12	46	0	0	0	0	3	0	0	0	0	0	0.3333333	1	542666	7	26.4	0	36.06667
120313_1057	2	17	1	4	2	0.4	3	1	0	3	0	3	12	1	10	12	12	12	46	0	0	0	0	2	0	0	0	0	0	0.3333333	1	565333	4	26.4	0	36.06667
120313_1057	2	17	15	4	2	0.4	3	1	0	1	0	1	10	2	10	12	12	12	46	0	0	0	0	4	0	0	0	0	1	0	1	533998	3	28.4	3	35.4
120313_1057	2	17	7	4	2	0.4	3	1	0	2	0	4	12	NA	10	12	12	12	46	0	0	0	0	3	0	0	0	0	0	0.3333333	1	528	2	26.4	0	36.06667
120313_1057	2	17	13	4	2	0.4	3	1	0	5	1	5	NA	0	10	12	12	12	46	1	0	0	0	12	0	0	0	0	1	1	1	880	1	18.4	3	57.4
120313_1057	2	18	15	4	2	0.4	3	1	0	1	0	1	10	3	10	14	12	14	50	0	0	0	0	3	0	0	0	0	2	0	2	567998	13	30	6	34
120313_1057	2	18	19	4	2	0.4	3	1	0	4	0	2	14	2	10	14	12	14	50	0	0	0	0	5	0	0	0	0	0	0.6666667	2	577999	7	26	0	35.33333
120313_1057	2	18	13	4	2	0.4	3	1	0	5	1	5	NA	0	10	14	12	14	50	2	0	0	0	6	0	0	0	0	2	2	2	938	2	20	6	58
120313_1057	2	18	1	4	2	0.4	3	1	0	3	0	4	12	1	10	14	12	14	50	0	0	0	0	1	0	0	0	0	0	0.6666667	2	602666	2	28	0	37.33333
120313_1057	2	18	7	4	2	0.4	3	1	0	2	0	3	14	NA	10	14	12	14	50	0	0	0	0	1	0	0	0	0	0	0.6666667	2	563333	1	26	0	35.33333
120313_1057	2	19	19	4	2	0.4	3	1	0	4	0	1	14	2	12	14	12	14	52	0	0	0	0	4	0	0	0	0	0	0	0	614799	11	26.8	0	36.8
120313_1057	2	19	15	4	2	0.4	3	1	0	1	0	2	12	2	12	14	12	14	52	0	0	0	0	3	0	0	0	0	0	0	0	606798	4	28.8	0	38.8
120313_1057	2	19	1	4	2	0.4	3	1	0	3	0	4	12	1	12	14	12	14	52	0	0	0	0	1	0	0	0	0	0	0	0	641466	2	28.8	0	38.8
120313_1057	2	19	13	4	2	0.4	3	1	0	5	1	5	NA	0	12	14	12	14	52	0	0	0	0	6	0	0	0	0	0	0	0	998.8	1	20.8	0	60.8
120313_1057	2	19	7	4	2	0.4	3	1	0	2	0	3	14	0	12	14	12	14	52	0	0	0	0	1	0	0	0	0	0	0	0	600133	0	26.8	0	36.8
120313_1057	2	20	19	4	2	0.4	3	1	0	4	0	2	14	3	12	14	14	14	54	0	0	0	0	5	0	0	0	0	0	0.6666667	2	651732	11	27.6	0	36.93333
120313_1057	2	20	1	4	2	0.4	3	1	0	3	0	4	14	0	12	14	14	14	54	0	0	0	0	1	0	0	0	0	0	0.6666667	2	678399	5	27.6	0	36.93333
120313_1057	2	20	13	4	2	0.4	3	1	0	5	1	5	NA	NA	12	14	14	14	54	2	0	0	0	7	0	0	0	0	2	2	2	1058.4	2	21.6	6	59.6
120313_1057	2	20	15	4	2	0.4	3	1	0	1	0	3	12	4	12	14	14	14	54	0	0	0	0	2	0	0	0	0	2	0	2	640398	1	29.6	6	33.6
120313_1057	2	20	7	4	2	0.4	3	1	0	2	0	1	14	1	12	14	14	14	54	0	0	0	0	1	0	0	0	0	0	0.6666667	2	637066	1	27.6	0	36.93333
120313_1057	2	21	15	4	2	0.4	3	1	0	1	0	3	14	1	14	16	14	14	58	0	0	0	0	4	0	0	0	0	1	0.6666667	3	675931	8	29.2	3	35.53333
120313_1057	2	21	19	4	2	0.4	3	1	0	4	0	4	14	2	14	16	14	14	58	0	0	0	0	4	0	0	0	0	1	0.6666667	3	687265	4	29.2	3	35.53333
120313_1057	2	21	1	4	2	0.4	3	1	0	3	0	1	14	1	14	16	14	14	58	0	0	0	0	7	0	0	0	0	1	0.6666667	3	713932	3	29.2	3	35.53333
120313_1057	2	21	13	4	2	0.4	3	1	0	5	1	5	NA	NA	14	16	14	14	58	1	0	1	1	8	0	0	0	0	3	3	3	1118.6	1	23.2	9	60.2
120313_1057	2	21	7	4	2	0.4	3	1	0	2	0	2	16	1	14	16	14	14	58	0	0	0	0	1	0	0	0	0	0	1	3	673266	1	27.2	0	36.2
120313_1057	2	22	15	4	2	0.4	3	1	0	1	0	1	14	2	14	16	14	16	60	0	0	0	0	3	0	0	0	0	1	0.3333333	2	712598	4	30	3	36.66667
120313_1057	2	22	19	4	2	0.4	3	1	0	4	0	4	16	3	14	16	14	16	60	0	0	0	0	2	0	0	0	0	0	0.6666667	2	724598	3	28	0	37.33333
120313_1057	2	22	7	4	2	0.4	3	1	0	2	0	2	16	0	14	16	14	16	60	0	0	0	0	1	0	0	0	0	0	0.6666667	2	710599	3	28	0	37.33333
120313_1057	2	22	13	4	2	0.4	3	1	0	5	1	5	NA	0	14	16	14	16	60	1	0	1	0	7	0	0	0	0	2	2	2	1180.6	2	24	6	62
120313_1057	2	22	1	4	2	0.4	3	1	0	3	0	3	14	0	14	16	14	16	60	0	0	0	0	1	0	0	0	0	1	0.3333333	2	750599	2	30	3	36.66667
120313_1057	2	23	19	4	2	0.4	3	1	0	4	0	1	18	2	16	16	16	18	66	0	0	0	0	2	0	0	0	0	0	0	0	762998	11	28.4	0	38.4
120313_1057	2	23	15	4	2	0.4	3	1	0	1	0	4	16	1	16	16	16	18	66	0	0	0	0	3	0	0	0	0	0	0	0	752998	4	30.4	0	40.4
120313_1057	2	23	1	4	2	0.4	3	1	0	3	0	2	16	1	16	16	16	18	66	0	0	0	0	1	0	0	0	0	0	0	0	790999	3	30.4	0	40.4
120313_1057	2	23	7	4	2	0.4	3	1	0	2	0	3	16	1	16	16	16	18	66	0	0	0	0	1	0	0	0	0	0	0	0	750999	3	30.4	0	40.4
120313_1057	2	23	13	4	2	0.4	3	1	0	5	1	5	NA	1	16	16	16	18	66	0	0	0	0	6	0	0	0	0	0	0	0	1247	1	26.4	0	66.4
120313_1057	2	24	15	4	2	0.4	3	1	0	1	0	1	18	1	18	16	18	18	70	0	0	0	0	4	0	0	0	0	0	0.3333333	1	792665	3	30	0	39.66667
120313_1057	2	24	19	4	2	0.4	3	1	0	4	0	2	18	1	18	16	18	18	70	0	0	0	0	4	0	0	0	0	0	0.3333333	1	802665	2	30	0	39.66667
120313_1057	2	24	13	4	2	0.4	3	1	0	5	1	5	NA	0	18	16	18	18	70	0	1	0	0	8	0	0	0	0	1	1	1	1314	1	28	3	67
120313_1057	2	24	7	4	2	0.4	3	1	0	2	0	3	16	0	18	16	18	18	70	0	0	0	0	2	0	0	0	0	1	0	1	789999	1	32	3	39
120313_1057	2	24	1	4	2	0.4	3	1	0	3	0	4	18	0	18	16	18	18	70	0	0	0	0	1	0	0	0	0	0	0.3333333	1	830666	1	30	0	39.66667
120313_1057	2	25	19	4	2	0.4	3	1	0	4	0	3	20	2	18	20	20	20	78	0	0	0	0	2	0	0	0	0	0	0.3333333	1	843532	5	31.2	0	40.86667
120313_1057	2	25	13	4	2	0.4	3	1	0	5	1	5	NA	0	18	20	20	20	78	1	0	0	0	6	0	0	0	0	1	1	1	1384.2	1	31.2	3	70.2
120313_1057	2	25	15	4	2	0.4	3	1	0	1	0	2	18	1	18	20	20	20	78	0	0	0	0	3	0	0	0	0	1	0	1	832865	1	33.2	3	40.2
120313_1057	2	25	1	4	2	0.4	3	1	0	3	0	1	20	1	18	20	20	20	78	0	0	0	0	1	0	0	0	0	0	0.3333333	1	871533	1	31.2	0	40.86667
120313_1057	2	25	7	4	2	0.4	3	1	0	2	0	4	20	NA	18	20	20	20	78	0	0	0	0	1	0	0	0	0	0	0.3333333	1	830866	1	31.2	0	40.86667
120313_1057	2	26	19	4	2	0.4	3	1	0	4	0	4	20	4	20	20	20	20	80	0	0	0	0	1	0	0	0	0	0	0	0	885532	3	32	0	42
120313_1057	2	26	15	4	2	0.4	3	1	0	1	0	3	20	0	20	20	20	20	80	0	0	0	0	1	0	0	0	0	0	0	0	874865	2	32	0	42
120313_1057	2	26	13	4	2	0.4	3	1	0	5	1	5	NA	1	20	20	20	20	80	0	0	0	0	6	0	0	0	0	0	0	0	1456.2	1	32	0	72
120313_1057	2	26	1	4	2	0.4	3	1	0	3	0	2	20	0	20	20	20	20	80	0	0	0	0	1	0	0	0	0	0	0	0	913533	1	32	0	42
120313_1057	2	26	7	4	2	0.4	3	1	0	2	0	1	20	NA	20	20	20	20	80	0	0	0	0	0	0	0	0	0	0	0	0	872866	0	32	0	42
120313_1057	2	27	19	4	2	0.4	3	1	0	4	0	3	20	2	20	20	20	20	80	0	0	0	0	2	0	0	0	0	0	0	0	927532	3	32	0	42
120313_1057	2	27	13	4	2	0.4	3	1	0	5	1	5	NA	0	20	20	20	20	80	0	0	0	0	3	0	0	0	0	0	0	0	1528.2	1	32	0	72
120313_1057	2	27	1	4	2	0.4	3	1	0	3	0	2	20	3	20	20	20	20	80	0	0	0	0	0	0	0	0	0	0	0	0	955533	1	32	0	42
120313_1057	2	27	7	4	2	0.4	3	1	0	2	0	4	20	NA	20	20	20	20	80	0	0	0	0	2	0	0	0	0	0	0	0	914866	0	32	0	42
120313_1057	2	27	15	4	2	0.4	3	1	0	1	0	1	20	1	20	20	20	20	80	0	0	0	0	0	0	0	0	0	0	0	0	916865	0	32	0	42
120313_1057	2	28	7	4	2	0.4	3	1	0	2	0	1	20	0	20	20	20	20	80	0	0	0	0	1	0	0	0	0	0	0	0	956866	3	32	0	42
120313_1057	2	28	15	4	2	0.4	3	1	0	1	0	3	20	0	20	20	20	20	80	0	0	0	0	0	0	0	0	0	0	0	0	958865	2	32	0	42
120313_1057	2	28	19	4	2	0.4	3	1	0	4	0	4	20	2	20	20	20	20	80	0	0	0	0	2	0	0	0	0	0	0	0	969532	1	32	0	42
120313_1057	2	28	1	4	2	0.4	3	1	0	3	0	2	20	1	20	20	20	20	80	0	0	0	0	0	0	0	0	0	0	0	0	997533	1	32	0	42
120313_1057	2	28	13	4	2	0.4	3	1	0	5	1	5	NA	0	20	20	20	20	80	0	0	0	0	4	0	0	0	0	0	0	0	1600.2	0	32	0	72
120313_1057	2	29	19	4	2	0.4	3	1	0	4	0	1	20	1	20	20	20	20	80	0	0	0	0	12	0	0	0	0	0	0	0	1011532	1	32	0	42
120313_1057	2	29	13	4	2	0.4	3	1	0	5	1	5	NA	0	20	20	20	20	80	0	0	0	0	2	0	0	0	0	0	0	0	1672.2	1	32	0	72
120313_1057	2	29	15	4	2	0.4	3	1	0	1	0	2	20	0	20	20	20	20	80	0	0	0	0	1	0	0	0	0	0	0	0	1000865	1	32	0	42
120313_1057	2	29	1	4	2	0.4	3	1	0	3	0	4	20	0	20	20	20	20	80	0	0	0	0	2	0	0	0	0	0	0	0	1039533	0	32	0	42
120313_1057	2	29	7	4	2	0.4	3	1	0	2	0	3	20	2	20	20	20	20	80	0	0	0	0	1	0	0	0	0	0	0	0	998866	0	32	0	42
120313_1057	2	30	1	4	2	0.4	3	1	0	3	0	2	20	0	20	20	20	20	80	0	0	0	0	0	0	0	0	0	0	0	0	1081533	11	32	0	42
120313_1057	2	30	13	4	2	0.4	3	1	0	5	1	5	NA	1	20	20	20	20	80	0	0	0	0	4	0	0	0	0	0	0	0	1744.2	2	32	0	72
120313_1057	2	30	15	4	2	0.4	3	1	0	1	0	3	20	1	20	20	20	20	80	0	0	0	0	1	0	0	0	0	0	0	0	1042865	2	32	0	42
120313_1057	2	30	7	4	2	0.4	3	1	0	2	0	4	20	5	20	20	20	20	80	0	0	0	0	1	0	0	0	0	0	0	0	1040866	0	32	0	42
120313_1057	2	30	19	4	2	0.4	3	1	0	4	0	1	20	4	20	20	20	20	80	0	0	0	0	1	0	0	0	0	0	0	0	1053532	0	32	0	42
120314_0856	3	1	3	1	2	0.4	3	0.5	1	4	0	4	20	7	16	10	6	20	52	0	0	0	0	20	0	0	0	0	1	0.3333333	2	27467	28	20.8	3	27.46667
120314_0856	3	1	7	1	2	0.4	3	0.5	4	3	0	3	6	19	16	10	6	20	52	0	0	0	0	9	0	0	0	0	1	0.3333333	2	41467	18	34.8	3	41.46667
120314_0856	3	1	10	1	2	0.4	3	0.5	0	1	0	2	16	9	16	10	6	20	52	0	0	0	0	10	0	0	0	0	0	0.6666667	2	34133	17	24.8	0	34.13333
120314_0856	3	1	14	1	2	0.4	3	0.5	3	2	0	1	10	8	16	10	6	20	52	0	0	0	0	22	0	0	0	0	0	0.6666667	2	40133	12	30.8	0	40.13333
120314_0856	3	1	18	1	2	0.4	3	0.5	2	5	1	5	NA	1	16	10	6	20	52	0	0	1	1	21	0	0	0	0	2	2	2	58.8	7	20.8	6	58.8
120314_0856	3	2	10	1	2	0.4	3	0.5	0	1	0	4	18	4	18	6	14	20	58	0	0	0	0	8	0	0	0	0	0	0.6666667	2	68666	15	25.2	0	34.53333
120314_0856	3	2	7	1	2	0.4	3	0.5	0	3	0	3	14	10	18	6	14	20	58	0	0	0	0	7	0	0	0	0	2	0	2	74667	12	29.2	6	33.2
120314_0856	3	2	14	1	2	0.4	3	0.5	0	2	0	1	6	15	18	6	14	20	58	0	0	0	0	4	0	0	0	0	0	0.6666667	2	86666	10	37.2	0	46.53333
120314_0856	3	2	3	1	2	0.4	3	0.5	0	4	0	2	20	3	18	6	14	20	58	0	0	0	0	5	0	0	0	0	0	0.6666667	2	60	6	23.2	0	32.53333
120314_0856	3	2	18	1	2	0.4	3	0.5	0	5	1	5	NA	0	18	6	14	20	58	0	0	2	0	13	0	0	0	0	2	2	2	120	3	23.2	6	61.2
120314_0856	3	3	3	1	2	0.4	3	0.5	0	4	0	4	20	3	20	8	10	20	58	0	0	0	0	4	0	0	0	0	0	0	0	93.2	9	23.2	0	33.2
120314_0856	3	3	10	1	2	0.4	3	0.5	0	1	0	1	20	2	20	8	10	20	58	0	0	0	0	3	0	0	0	0	0	0	0	101866	9	23.2	0	33.2
120314_0856	3	3	14	1	2	0.4	3	0.5	0	2	0	2	8	6	20	8	10	20	58	0	0	0	0	2	0	0	0	0	0	0	0	131866	7	35.2	0	45.2
120314_0856	3	3	7	1	2	0.4	3	0.5	0	3	0	3	10	5	20	8	10	20	58	0	0	0	0	4	0	0	0	0	0	0	0	117867	4	33.2	0	43.2
120314_0856	3	3	18	1	2	0.4	3	0.5	0	5	1	5	NA	0	20	8	10	20	58	0	0	0	0	9	0	0	0	0	0	0	0	183.2	2	23.2	0	63.2
120314_0856	3	4	10	1	2	0.4	3	0.5	0	1	0	3	18	1	18	10	14	20	62	0	0	0	0	5	0	0	0	0	0	1	3	137666	12	26.8	0	35.8
120314_0856	3	4	14	1	2	0.4	3	0.5	0	2	0	1	10	10	18	10	14	20	62	0	0	0	0	2	0	0	0	0	0	1	3	175666	12	34.8	0	43.8
120314_0856	3	4	3	1	2	0.4	3	0.5	0	4	0	4	20	3	18	10	14	20	62	0	0	0	0	4	0	0	0	0	0	1	3	127	7	24.8	0	33.8
120314_0856	3	4	7	1	2	0.4	3	0.5	0	3	0	2	14	3	18	10	14	20	62	0	0	0	0	3	0	0	0	0	3	0	3	149667	7	30.8	9	31.8
120314_0856	3	4	18	1	2	0.4	3	0.5	0	5	1	5	NA	0	18	10	14	20	62	0	0	3	0	12	0	0	0	0	3	3	3	245	2	24.8	9	61.8
120314_0856	3	5	10	1	2	0.4	3	0.5	0	1	0	2	18	2	18	2	16	20	56	0	0	0	0	2	0	0	0	0	0	0	0	172066	7	24.4	0	34.4
120314_0856	3	5	7	1	2	0.4	3	0.5	0	3	0	4	16	3	18	2	16	20	56	0	0	0	0	3	0	0	0	0	0	0	0	186067	5	26.4	0	36.4
120314_0856	3	5	3	1	2	0.4	3	0.5	0	4	0	3	20	3	18	2	16	20	56	0	0	0	0	3	0	0	0	0	0	0	0	159.4	3	22.4	0	32.4
120314_0856	3	5	14	1	2	0.4	3	0.5	0	2	0	1	2	2	18	2	16	20	56	0	0	0	0	2	0	0	0	0	0	0	0	226066	2	40.4	0	50.4
120314_0856	3	5	18	1	2	0.4	3	0.5	0	5	1	5	NA	0	18	2	16	20	56	0	0	0	0	6	0	0	0	0	0	0	0	307.4	1	22.4	0	62.4
120314_0856	3	6	7	1	2	0.4	3	0.5	0	3	0	1	18	2	20	20	18	14	72	0	0	0	0	2	0	0	0	0	0	1.666667	5	225.2	16	30.8	0	39.13333
120314_0856	3	6	10	1	2	0.4	3	0.5	0	1	0	3	20	3	20	20	18	14	72	0	0	0	0	6	0	0	0	0	2	1	5	203866	13	28.8	6	31.8
120314_0856	3	6	3	1	2	0.4	3	0.5	0	4	0	2	14	4	20	20	18	14	72	0	0	0	0	3	0	0	0	0	3	0.6666667	5	194533	7	34.8	9	35.13333
120314_0856	3	6	14	1	2	0.4	3	0.5	0	2	0	4	20	3	20	20	18	14	72	0	0	0	0	1	0	0	0	0	0	1.666667	5	263199	6	28.8	0	37.13333
120314_0856	3	6	18	1	2	0.4	3	0.5	0	5	1	5	NA	0	20	20	18	14	72	2	0	0	3	7	0	0	0	0	5	5	5	371.2	4	28.8	15	63.8
120314_0856	3	7	7	1	2	0.4	3	0.5	0	3	0	2	18	3	20	4	18	16	58	0	0	0	0	5	0	0	0	0	0	0	0	260.4	8	25.2	0	35.2
120314_0856	3	7	3	1	2	0.4	3	0.5	0	4	0	3	16	2	20	4	18	16	58	0	0	0	0	5	0	0	0	0	0	0	0	231733	6	27.2	0	37.2
120314_0856	3	7	10	1	2	0.4	3	0.5	0	1	0	4	20	2	20	4	18	16	58	0	0	0	0	5	0	0	0	0	0	0	0	237066	5	23.2	0	33.2
120314_0856	3	7	18	1	2	0.4	3	0.5	0	5	1	5	NA	NA	20	4	18	16	58	0	0	0	0	6	0	0	0	0	0	0	0	434.4	1	23.2	0	63.2
120314_0856	3	7	14	1	2	0.4	3	0.5	0	2	0	1	4	3	20	4	18	16	58	0	0	0	0	6	0	0	0	0	0	0	0	312399	0	39.2	0	49.2
120314_0856	3	8	3	1	2	0.4	3	0.5	0	4	0	3	8	2	18	0	16	8	42	0	0	0	0	2	0	0	0	0	0	2	6	268533	10	28.8	0	36.8
120314_0856	3	8	10	1	2	0.4	3	0.5	0	1	0	2	18	2	18	0	16	8	42	0	0	0	0	2	0	0	0	0	1	1.666667	6	261199	9	18.8	3	24.13333
120314_0856	3	8	14	1	2	0.4	3	0.5	0	2	0	4	0	1	18	0	16	8	42	0	0	0	0	4	0	0	0	0	2	1.333333	6	351866	8	36.8	6	39.46667
120314_0856	3	8	7	1	2	0.4	3	0.5	0	3	0	1	16	3	18	0	16	8	42	0	0	0	0	8	0	0	0	0	3	1	6	281.2	7	20.8	9	20.8
120314_0856	3	8	18	1	2	0.4	3	0.5	0	5	1	5	NA	NA	18	0	16	8	42	1	2	3	0	10	0	0	0	0	6	6	6	485.2	3	16.8	18	50.8
120314_0856	3	9	3	1	2	0.4	3	0.5	0	4	0	3	18	6	18	6	6	18	48	0	0	0	0	2	0	0	0	0	0	0	0	299733	10	21.2	0	31.2
120314_0856	3	9	10	1	2	0.4	3	0.5	0	1	0	1	18	4	18	6	6	18	48	0	0	0	0	2	0	0	0	0	0	0	0	292399	8	21.2	0	31.2
120314_0856	3	9	14	1	2	0.4	3	0.5	0	2	0	2	6	3	18	6	6	18	48	0	0	0	0	2	0	0	0	0	0	0	0	395066	8	33.2	0	43.2
120314_0856	3	9	7	1	2	0.4	3	0.5	0	3	0	4	6	2	18	6	6	18	48	0	0	0	0	2	0	0	0	0	0	0	0	324.4	6	33.2	0	43.2
120314_0856	3	9	18	1	2	0.4	3	0.5	0	5	1	5	NA	14	18	6	6	18	48	0	0	0	0	10	0	0	0	0	0	0	0	544.4	1	19.2	0	59.2
120314_0856	3	10	7	1	2	0.4	3	0.5	0	3	0	4	12	3	20	8	12	20	60	0	0	0	0	1	0	0	0	0	2	2	8	358.4	12	32	6	34
120314_0856	3	10	3	1	2	0.4	3	0.5	0	4	0	2	20	6	20	8	12	20	60	0	0	0	0	1	0	0	0	0	2	2	8	325733	8	24	6	26
120314_0856	3	10	10	1	2	0.4	3	0.5	0	1	0	3	20	4	20	8	12	20	60	0	0	0	0	1	0	0	0	0	2	2	8	318399	7	24	6	26
120314_0856	3	10	18	1	2	0.4	3	0.5	0	5	1	5	NA	NA	20	8	12	20	60	2	2	2	2	5	0	0	0	0	8	8	8	600.4	1	24	24	56
120314_0856	3	10	14	1	2	0.4	3	0.5	0	2	0	1	8	3	20	8	12	20	60	0	0	0	0	2	0	0	0	0	2	2	8	433066	1	36	6	38
120314_0856	3	11	7	1	2	0.4	3	0.5	0	3	0	1	6	10	18	4	6	20	48	0	0	0	0	2	0	0	0	0	0	0	0	401.6	10	33.2	0	43.2
120314_0856	3	11	10	1	2	0.4	3	0.5	0	1	0	3	18	2	18	4	6	20	48	0	0	0	0	6	0	0	0	0	0	0	0	349599	5	21.2	0	31.2
120314_0856	3	11	3	1	2	0.4	3	0.5	0	4	0	2	20	3	18	4	6	20	48	0	0	0	0	2	0	0	0	0	0	0	0	354933	5	19.2	0	29.2
120314_0856	3	11	14	1	2	0.4	3	0.5	0	2	0	4	4	4	18	4	6	20	48	0	0	0	0	1	0	0	0	0	0	0	0	478266	2	35.2	0	45.2
120314_0856	3	11	18	1	2	0.4	3	0.5	0	5	1	5	NA	1	18	4	6	20	48	0	0	0	0	7	0	0	0	0	0	0	0	659.6	1	19.2	0	59.2
120314_0856	3	12	7	1	2	0.4	3	0.5	0	3	0	1	12	3	20	10	12	0	42	0	0	0	0	1	0	0	0	0	0	1	3	435.4	10	24.8	0	33.8
120314_0856	3	12	3	1	2	0.4	3	0.5	0	4	0	2	0	5	20	10	12	0	42	0	0	0	0	1	0	0	0	0	3	0	3	392733	9	36.8	9	37.8
120314_0856	3	12	10	1	2	0.4	3	0.5	0	1	0	3	20	2	20	10	12	0	42	0	0	0	0	1	0	0	0	0	0	1	3	375399	9	16.8	0	25.8
120314_0856	3	12	14	1	2	0.4	3	0.5	0	2	0	4	10	4	20	10	12	0	42	0	0	0	0	11	0	0	0	0	0	1	3	514066	4	26.8	0	35.8
120314_0856	3	12	18	1	2	0.4	3	0.5	0	5	1	5	NA	0	20	10	12	0	42	0	0	0	3	6	0	0	0	0	3	3	3	713.4	1	16.8	9	53.8
120314_0856	3	13	7	1	2	0.4	3	0.5	0	3	0	3	10	5	18	16	10	10	54	0	0	0	0	2	0	0	0	0	0	0	0	477	6	31.6	0	41.6
120314_0856	3	13	10	1	2	0.4	3	0.5	0	1	0	2	18	2	18	16	10	10	54	0	0	0	0	1	0	0	0	0	0	0	0	408999	5	23.6	0	33.6
120314_0856	3	13	14	1	2	0.4	3	0.5	0	2	0	1	16	6	18	16	10	10	54	0	0	0	0	3	0	0	0	0	0	0	0	549666	4	25.6	0	35.6
120314_0856	3	13	3	1	2	0.4	3	0.5	0	4	0	4	10	3	18	16	10	10	54	0	0	0	0	3	0	0	0	0	0	0	0	434333	4	31.6	0	41.6
120314_0856	3	13	18	1	2	0.4	3	0.5	0	5	1	5	NA	0	18	16	10	10	54	0	0	0	0	5	0	0	0	0	0	0	0	775	1	21.6	0	61.6
120314_0856	3	14	14	1	2	0.4	3	0.5	0	2	0	4	0	6	18	0	12	10	40	0	0	0	0	3	0	0	0	0	3	0	3	586666	19	36	9	37
120314_0856	3	14	7	1	2	0.4	3	0.5	0	3	0	2	12	4	18	0	12	10	40	0	0	0	0	2	0	0	0	0	0	1	3	510	14	24	0	33
120314_0856	3	14	10	1	2	0.4	3	0.5	0	1	0	1	18	2	18	0	12	10	40	0	0	0	0	2	0	0	0	0	0	1	3	435999	8	18	0	27
120314_0856	3	14	3	1	2	0.4	3	0.5	0	4	0	3	10	7	18	0	12	10	40	0	0	0	0	3	0	0	0	0	0	1	3	469333	7	26	0	35
120314_0856	3	14	18	1	2	0.4	3	0.5	0	5	1	5	NA	0	18	0	12	10	40	0	3	0	0	6	0	0	0	0	3	3	3	828	2	16	9	53
120314_0856	3	15	14	1	2	0.4	3	0.5	0	2	0	4	2	3	18	2	10	10	40	0	0	0	0	2	0	0	0	0	0	0	0	630666	7	34	0	44
120314_0856	3	15	7	1	2	0.4	3	0.5	0	3	0	2	10	3	18	2	10	10	40	0	0	0	0	10	0	0	0	0	0	0	0	546	6	26	0	36
120314_0856	3	15	10	1	2	0.4	3	0.5	0	1	0	1	18	2	18	2	10	10	40	0	0	0	0	1	0	0	0	0	0	0	0	463999	5	18	0	28
120314_0856	3	15	3	1	2	0.4	3	0.5	0	4	0	3	10	2	18	2	10	10	40	0	0	0	0	6	0	0	0	0	0	0	0	505333	3	26	0	36
120314_0856	3	15	18	1	2	0.4	3	0.5	0	5	1	5	NA	0	18	2	10	10	40	0	0	0	0	3	0	0	0	0	0	0	0	884	1	16	0	56
120314_0856	3	16	7	1	2	0.4	3	0.5	0	3	0	2	12	3	20	4	12	10	46	0	0	0	0	8	0	0	0	0	3	3	12	570.4	17	26.4	9	24.4
120314_0856	3	16	3	1	2	0.4	3	0.5	0	4	0	4	10	2	20	4	12	10	46	0	0	0	0	4	0	0	0	0	3	3	12	531733	15	28.4	9	26.4
120314_0856	3	16	10	1	2	0.4	3	0.5	0	1	0	3	20	11	20	4	12	10	46	0	0	0	0	5	0	0	0	0	3	3	12	480399	11	18.4	9	16.4
120314_0856	3	16	14	1	2	0.4	3	0.5	0	2	0	1	4	4	20	4	12	10	46	0	0	0	0	2	0	0	0	0	3	3	12	663066	6	34.4	9	32.4
120314_0856	3	16	18	1	2	0.4	3	0.5	0	5	1	5	NA	0	20	4	12	10	46	3	3	3	3	4	0	0	0	0	12	12	12	930.4	1	18.4	36	46.4
120314_0856	3	17	14	1	2	0.4	3	0.5	0	2	0	1	2	7	16	2	6	16	40	0	0	0	0	6	0	0	0	0	0	0.6666667	2	706399	6	34	0	43.33333
120314_0856	3	17	3	1	2	0.4	3	0.5	0	4	0	4	16	5	16	2	6	16	40	0	0	0	0	2	0	0	0	0	0	0.6666667	2	561066	6	20	0	29.33333
120314_0856	3	17	10	1	2	0.4	3	0.5	0	1	0	2	16	3	16	2	6	16	40	0	0	0	0	2	0	0	0	0	0	0.6666667	2	509732	5	20	0	29.33333
120314_0856	3	17	7	1	2	0.4	3	0.5	0	3	0	3	6	4	16	2	6	16	40	0	0	0	0	1	0	0	0	0	2	0	2	604.4	5	30	6	34
120314_0856	3	17	18	1	2	0.4	3	0.5	0	5	1	5	NA	0	16	2	6	16	40	0	0	2	0	6	0	0	0	0	2	2	2	984.4	1	16	6	54
120314_0856	3	18	7	1	2	0.4	3	0.5	0	3	0	1	12	4	18	2	12	20	52	0	0	0	0	7	0	0	0	0	3	1	6	633.2	13	28.8	9	28.8
120314_0856	3	18	3	1	2	0.4	3	0.5	0	4	0	3	20	3	18	2	12	20	52	0	0	0	0	0	0	0	0	0	3	1	6	581866	9	20.8	9	20.8
120314_0856	3	18	10	1	2	0.4	3	0.5	0	1	0	4	18	2	18	2	12	20	52	0	0	0	0	2	0	0	0	0	0	2	6	540532	5	22.8	0	30.8
120314_0856	3	18	18	1	2	0.4	3	0.5	0	5	1	5	NA	1	18	2	12	20	52	0	0	3	3	5	0	0	0	0	6	6	6	1039.2	2	20.8	18	54.8
120314_0856	3	18	14	1	2	0.4	3	0.5	0	2	0	2	2	2	18	2	12	20	52	0	0	0	0	4	0	0	0	0	0	2	6	753199	0	38.8	0	46.8
120314_0856	3	19	7	1	2	0.4	3	0.5	0	3	0	3	10	3	18	4	10	20	52	0	0	0	0	2	0	0	0	0	0	0	0	674	7	30.8	0	40.8
120314_0856	3	19	10	1	2	0.4	3	0.5	0	1	0	1	18	2	18	4	10	20	52	0	0	0	0	1	0	0	0	0	0	0	0	573332	5	22.8	0	32.8
120314_0856	3	19	14	1	2	0.4	3	0.5	0	2	0	2	4	2	18	4	10	20	52	0	0	0	0	5	0	0	0	0	0	0	0	799999	3	36.8	0	46.8
120314_0856	3	19	3	1	2	0.4	3	0.5	0	4	0	4	20	2	18	4	10	20	52	0	0	0	0	4	0	0	0	0	0	0	0	612666	3	20.8	0	30.8
120314_0856	3	19	18	1	2	0.4	3	0.5	0	5	1	5	NA	0	18	4	10	20	52	0	0	0	0	4	0	0	0	0	0	0	0	1100	1	20.8	0	60.8
120314_0856	3	20	7	1	2	0.4	3	0.5	0	3	0	1	12	2	18	2	12	16	48	0	0	0	0	4	0	0	0	0	0	1.666667	5	709533	12	27.2	0	35.53333
120314_0856	3	20	3	1	2	0.4	3	0.5	0	4	0	4	16	3	18	2	12	16	48	0	0	0	0	3	0	0	0	0	0	1.666667	5	644199	7	23.2	0	31.53333
120314_0856	3	20	14	1	2	0.4	3	0.5	0	2	0	3	2	2	18	2	12	16	48	0	0	0	0	1	0	0	0	0	5	0	5	832199	7	37.2	15	32.2
120314_0856	3	20	10	1	2	0.4	3	0.5	0	1	0	2	18	2	18	2	12	16	48	0	0	0	0	2	0	0	0	0	0	1.666667	5	602865	3	21.2	0	29.53333
120314_0856	3	20	18	1	2	0.4	3	0.5	0	5	1	5	NA	0	18	2	12	16	48	0	5	0	0	6	0	0	0	0	5	5	5	1154.2	1	19.2	15	54.2
120314_0856	3	21	3	1	2	0.4	3	0.5	0	4	0	4	16	3	18	12	6	16	52	0	0	0	0	4	0	0	0	0	0	0	0	678999	6	24.8	0	34.8
120314_0856	3	21	10	1	2	0.4	3	0.5	0	1	0	2	18	7	18	12	6	16	52	0	0	0	0	2	0	0	0	0	0	0	0	635665	6	22.8	0	32.8
120314_0856	3	21	7	1	2	0.4	3	0.5	0	3	0	3	6	2	18	12	6	16	52	0	0	0	0	1	0	0	0	0	0	0	0	754333	5	34.8	0	44.8
120314_0856	3	21	14	1	2	0.4	3	0.5	0	2	0	1	12	6	18	12	6	16	52	0	0	0	0	2	0	0	0	0	0	0	0	870999	2	28.8	0	38.8
120314_0856	3	21	18	1	2	0.4	3	0.5	0	5	1	5	NA	0	18	12	6	16	52	0	0	0	0	3	0	0	0	0	0	0	0	1215	1	20.8	0	60.8
120314_0856	3	22	3	1	2	0.4	3	0.5	0	4	0	2	16	6	12	6	10	16	44	0	0	0	0	5	0	0	0	0	0	0	0	710599	12	21.6	0	31.6
120314_0856	3	22	14	1	2	0.4	3	0.5	0	2	0	1	6	5	12	6	10	16	44	0	0	0	0	4	0	0	0	0	0	0	0	912599	6	31.6	0	41.6
120314_0856	3	22	10	1	2	0.4	3	0.5	0	1	0	3	12	2	12	6	10	16	44	0	0	0	0	1	0	0	0	0	0	0	0	671265	5	25.6	0	35.6
120314_0856	3	22	7	1	2	0.4	3	0.5	0	3	0	4	10	13	12	6	10	16	44	0	0	0	0	6	0	0	0	0	0	0	0	791933	1	27.6	0	37.6
120314_0856	3	22	18	1	2	0.4	3	0.5	0	5	1	5	NA	1	12	6	10	16	44	0	0	0	0	3	0	0	0	0	0	0	0	1272.6	1	17.6	0	57.6
120314_0856	3	23	3	1	2	0.4	3	0.5	0	4	0	2	16	2	14	8	8	16	46	0	0	0	0	3	0	0	0	0	2	2	8	734999	16	22.4	6	24.4
120314_0856	3	23	7	1	2	0.4	3	0.5	0	3	0	3	8	3	14	8	8	16	46	0	0	0	0	2	0	0	0	0	5	1	8	816333	16	30.4	15	24.4
120314_0856	3	23	10	1	2	0.4	3	0.5	0	1	0	4	14	1	14	8	8	16	46	0	0	0	0	1	0	0	0	0	0	2.666667	8	702998	6	24.4	0	31.73333
120314_0856	3	23	14	1	2	0.4	3	0.5	0	2	0	1	8	11	14	8	8	16	46	0	0	0	0	0	0	0	0	0	1	2.333333	8	947666	4	30.4	3	35.06667
120314_0856	3	23	18	1	2	0.4	3	0.5	0	5	1	5	NA	1	14	8	8	16	46	0	1	5	2	8	0	0	0	0	8	8	8	1323	2	18.4	24	50.4
120314_0856	3	24	3	1	2	0.4	3	0.5	0	4	0	3	16	3	10	4	0	16	30	0	0	0	0	4	0	0	0	0	2	1.666667	7	753332	21	16	6	18.33333
120314_0856	3	24	7	1	2	0.4	3	0.5	0	3	0	1	0	6	10	4	0	16	30	0	0	0	0	1	0	0	0	0	5	0.6666667	7	842666	6	32	15	26.33333
120314_0856	3	24	10	1	2	0.4	3	0.5	0	1	0	2	10	3	10	4	0	16	30	0	0	0	0	1	0	0	0	0	0	2.333333	7	732665	4	22	0	29.66667
120314_0856	3	24	14	1	2	0.4	3	0.5	0	2	0	4	4	12	10	4	0	16	30	0	0	0	0	12	0	0	0	0	0	2.333333	7	983333	1	28	0	35.66667
120314_0856	3	24	18	1	2	0.4	3	0.5	0	5	1	5	NA	NA	10	4	0	16	30	0	0	5	2	8	0	0	0	0	7	7	7	1368	1	12	21	45
120314_0856	3	25	7	1	2	0.4	3	0.5	0	3	0	1	12	2	18	2	12	16	48	0	0	0	0	1	0	0	0	0	0	0	0	879866	6	27.2	0	37.2
120314_0856	3	25	10	1	2	0.4	3	0.5	0	1	0	2	18	1	18	2	12	16	48	0	0	0	0	1	0	0	0	0	0	0	0	763865	5	21.2	0	31.2
120314_0856	3	25	3	1	2	0.4	3	0.5	0	4	0	3	16	6	18	2	12	16	48	0	0	0	0	1	0	0	0	0	0	0	0	786532	3	23.2	0	33.2
120314_0856	3	25	18	1	2	0.4	3	0.5	0	5	1	5	NA	1	18	2	12	16	48	0	0	0	0	3	0	0	0	0	0	0	0	1427.2	1	19.2	0	59.2
120314_0856	3	25	14	1	2	0.4	3	0.5	0	2	0	4	2	3	18	2	12	16	48	0	0	0	0	1	0	0	0	0	0	0	0	1030533	0	37.2	0	47.2
120314_0856	3	26	7	1	2	0.4	3	0.5	0	3	0	4	10	5	14	4	10	16	44	0	0	0	0	7	0	0	0	0	0	1	3	916466	7	27.6	0	36.6
120314_0856	3	26	14	1	2	0.4	3	0.5	0	2	0	1	4	4	14	4	10	16	44	0	0	0	0	5	0	0	0	0	3	0	3	1065133	5	33.6	9	34.6
120314_0856	3	26	3	1	2	0.4	3	0.5	0	4	0	2	16	3	14	4	10	16	44	0	0	0	0	4	0	0	0	0	0	1	3	817132	5	21.6	0	30.6
120314_0856	3	26	10	1	2	0.4	3	0.5	0	1	0	3	14	6	14	4	10	16	44	0	0	0	0	1	0	0	0	0	0	1	3	796465	3	23.6	0	32.6
120314_0856	3	26	18	1	2	0.4	3	0.5	0	5	1	5	NA	0	14	4	10	16	44	0	3	0	0	6	0	0	0	0	3	3	3	1481.8	1	17.6	9	54.6
120314_0856	3	27	7	1	2	0.4	3	0.5	0	3	0	2	10	5	18	6	10	16	50	0	0	0	0	1	0	0	0	0	0	0	0	956466	9	30	0	40
120314_0856	3	27	3	1	2	0.4	3	0.5	0	4	0	3	16	3	18	6	10	16	50	0	0	0	0	5	0	0	0	0	0	0	0	851132	8	24	0	34
120314_0856	3	27	10	1	2	0.4	3	0.5	0	1	0	1	18	4	18	6	10	16	50	0	0	0	0	1	0	0	0	0	0	0	0	828465	4	22	0	32
120314_0856	3	27	18	1	2	0.4	3	0.5	0	5	1	5	NA	0	18	6	10	16	50	0	0	0	0	2	0	0	0	0	0	0	0	1541.8	1	20	0	60
120314_0856	3	27	14	1	2	0.4	3	0.5	0	2	0	4	6	2	18	6	10	16	50	0	0	0	0	1	0	0	0	0	0	0	0	1109133	0	34	0	44
120314_0856	3	28	7	1	2	0.4	3	0.5	0	3	0	2	10	4	18	10	10	10	48	0	0	0	0	1	0	0	0	0	0	3.333333	10	992333	13	29.2	0	35.86667
120314_0856	3	28	3	1	2	0.4	3	0.5	0	4	0	4	10	4	18	10	10	10	48	0	0	0	0	2	0	0	0	0	0	3.333333	10	886999	12	29.2	0	35.86667
120314_0856	3	28	10	1	2	0.4	3	0.5	0	1	0	3	18	3	18	10	10	10	48	0	0	0	0	1	0	0	0	0	5	1.666667	10	842998	9	21.2	15	14.53333
120314_0856	3	28	14	1	2	0.4	3	0.5	0	2	0	1	10	3	18	10	10	10	48	0	0	0	0	1	0	0	0	0	5	1.666667	10	1131666	5	29.2	15	22.53333
120314_0856	3	28	18	1	2	0.4	3	0.5	0	5	1	5	NA	0	18	10	10	10	48	5	5	0	0	6	0	0	0	0	10	10	10	1591	1	19.2	30	49.2
120314_0856	3	29	3	1	2	0.4	3	0.5	0	4	0	1	10	4	18	2	10	10	40	0	0	0	0	4	0	0	0	0	1	0	1	919999	5	26	3	33
120314_0856	3	29	7	1	2	0.4	3	0.5	0	3	0	2	10	2	18	2	10	10	40	0	0	0	0	2	0	0	0	0	0	0.3333333	1	1028	3	26	0	35.66667
120314_0856	3	29	10	1	2	0.4	3	0.5	0	1	0	4	18	4	18	2	10	10	40	0	0	0	0	1	0	0	0	0	0	0.3333333	1	870665	2	18	0	27.66667
120314_0856	3	29	14	1	2	0.4	3	0.5	0	2	0	3	2	1	18	2	10	10	40	0	0	0	0	0	0	0	0	0	0	0.3333333	1	1175333	2	34	0	43.66667
120314_0856	3	29	18	1	2	0.4	3	0.5	0	5	1	5	NA	NA	18	2	10	10	40	0	0	0	1	4	0	0	0	0	1	1	1	1646	1	16	3	55
120314_0856	3	30	3	1	2	0.4	3	0.5	0	4	0	4	10	2	0	4	0	10	14	0	0	0	0	7	0	0	0	0	0	1	3	944599	9	15.6	0	24.6
120314_0856	3	30	10	1	2	0.4	3	0.5	0	1	0	3	0	0	0	4	0	10	14	0	0	0	0	2	0	0	0	0	3	0	3	897265	9	25.6	9	26.6
120314_0856	3	30	7	1	2	0.4	3	0.5	0	3	0	2	0	2	0	4	0	10	14	0	0	0	0	1	0	0	0	0	0	1	3	1062.6	8	25.6	0	34.6
120314_0856	3	30	18	1	2	0.4	3	0.5	0	5	1	5	NA	0	0	4	0	10	14	3	0	0	0	4	0	0	0	0	3	3	3	1688.6	1	5.6	9	42.6
120314_0856	3	30	14	1	2	0.4	3	0.5	0	2	0	1	4	4	0	4	0	10	14	0	0	0	0	1	0	0	0	0	0	1	3	1205933	1	21.6	0	30.6
120314_0856	3	1	1	2	2	0.4	3	0.5	8	2	0	2	10	4	20	10	4	10	44	0	0	0	0	9	0	0	0	0	1	0.3333333	2	34267	16	27.6	3	34.26667
120314_0856	3	1	19	2	2	0.4	3	0.5	7	5	1	5	NA	3	20	10	4	10	44	0	1	0	1	26	0	0	0	0	2	2	2	55.6	13	17.6	6	55.6
120314_0856	3	1	12	2	2	0.4	3	0.5	9	4	0	4	10	4	20	10	4	10	44	0	0	0	0	16	0	0	0	0	1	0.3333333	2	34267	13	27.6	3	34.26667
120314_0856	3	1	6	2	2	0.4	3	0.5	5	3	0	1	4	15	20	10	4	10	44	0	0	0	0	13	0	0	0	0	0	0.6666667	2	42933	12	33.6	0	42.93333
120314_0856	3	1	5	2	2	0.4	3	0.5	6	1	0	3	20	4	20	10	4	10	44	0	0	0	0	8	0	0	0	0	0	0.6666667	2	26933	10	17.6	0	26.93333
120314_0856	3	2	1	2	2	0.4	3	0.5	0	2	0	1	0	4	16	0	6	4	26	0	0	0	0	3	0	0	0	0	0	0.6666667	2	74	22	30.4	0	39.73333
120314_0856	3	2	19	2	2	0.4	3	0.5	0	5	1	5	NA	2	16	0	6	4	26	2	0	0	0	10	0	0	0	0	2	2	2	104	13	10.4	6	48.4
120314_0856	3	2	12	2	2	0.4	3	0.5	0	4	0	4	4	4	16	0	6	4	26	0	0	0	0	11	0	0	0	0	0	0.6666667	2	70	12	26.4	0	35.73333
120314_0856	3	2	5	2	2	0.4	3	0.5	0	1	0	3	16	8	16	0	6	4	26	0	0	0	0	3	0	0	0	0	2	0	2	45333	11	14.4	6	18.4
120314_0856	3	2	6	2	2	0.4	3	0.5	0	3	0	2	6	2	16	0	6	4	26	0	0	0	0	6	0	0	0	0	0	0.6666667	2	76666	7	24.4	0	33.73333
120314_0856	3	3	19	2	2	0.4	3	0.5	0	5	1	5	NA	0	0	0	8	6	14	0	0	0	0	7	0	0	0	0	0	0	0	149.6	22	5.6	0	45.6
120314_0856	3	3	12	2	2	0.4	3	0.5	0	4	0	4	6	11	0	0	8	6	14	0	0	0	0	4	0	0	0	0	0	0	0	99.6	12	19.6	0	29.6
120314_0856	3	3	6	2	2	0.4	3	0.5	0	3	0	1	8	3	0	0	8	6	14	0	0	0	0	3	0	0	0	0	0	0	0	104266	12	17.6	0	27.6
120314_0856	3	3	1	2	2	0.4	3	0.5	0	2	0	2	0	2	0	0	8	6	14	0	0	0	0	3	0	0	0	0	0	0	0	109.6	7	25.6	0	35.6
120314_0856	3	3	5	2	2	0.4	3	0.5	0	1	0	3	0	0	0	0	8	6	14	0	0	0	0	3	0	0	0	0	0	0	0	80933	3	25.6	0	35.6
120314_0856	3	4	12	2	2	0.4	3	0.5	0	4	0	2	10	4	0	0	2	10	12	0	0	0	0	3	0	0	0	0	3	0.6666667	5	114733	15	14.8	9	15.13333
120314_0856	3	4	1	2	2	0.4	3	0.5	0	2	0	3	0	2	0	0	2	10	12	0	0	0	0	3	0	0	0	0	1	1.333333	5	140067	11	24.8	3	30.46667
120314_0856	3	4	19	2	2	0.4	3	0.5	0	5	1	5	NA	0	0	0	2	10	12	0	1	1	3	10	0	0	0	0	5	5	5	189.4	7	4.8	15	39.8
120314_0856	3	4	6	2	2	0.4	3	0.5	0	3	0	1	2	4	0	0	2	10	12	0	0	0	0	6	0	0	0	0	1	1.333333	5	132733	5	22.8	3	28.46667
120314_0856	3	4	5	2	2	0.4	3	0.5	0	1	0	4	0	2	0	0	2	10	12	0	0	0	0	2	0	0	0	0	0	1.666667	5	114066	4	24.8	0	33.13333
120314_0856	3	5	12	2	2	0.4	3	0.5	0	4	0	2	4	4	0	6	4	4	14	0	0	0	0	2	0	0	0	0	1	0.3333333	2	143	9	21.6	3	28.26667
120314_0856	3	5	5	2	2	0.4	3	0.5	0	1	0	3	0	0	0	6	4	4	14	0	0	0	0	1	0	0	0	0	0	0.6666667	2	148999	9	25.6	0	34.93333
120314_0856	3	5	1	2	2	0.4	3	0.5	0	2	0	4	6	4	0	6	4	4	14	0	0	0	0	2	0	0	0	0	0	0.6666667	2	169	5	19.6	0	28.93333
120314_0856	3	5	6	2	2	0.4	3	0.5	0	3	0	1	4	3	0	6	4	4	14	0	0	0	0	3	0	0	0	0	1	0.3333333	2	161	3	21.6	3	28.26667
120314_0856	3	5	19	2	2	0.4	3	0.5	0	5	1	5	NA	0	0	6	4	4	14	0	0	1	1	11	0	0	0	0	2	2	2	233	2	5.6	6	43.6
120314_0856	3	6	6	2	2	0.4	3	0.5	0	3	0	1	6	4	0	0	6	0	6	0	0	0	0	2	0	0	0	0	0	1.333333	4	186067	10	16.4	0	25.06667
120314_0856	3	6	5	2	2	0.4	3	0.5	0	1	0	2	0	1	0	0	6	0	6	0	0	0	0	2	0	0	0	0	2	0.6666667	4	174732	10	22.4	6	25.73333
120314_0856	3	6	12	2	2	0.4	3	0.5	0	4	0	4	0	2	0	0	6	0	6	0	0	0	0	3	0	0	0	0	0	1.333333	4	174067	7	22.4	0	31.06667
120314_0856	3	6	1	2	2	0.4	3	0.5	0	2	0	3	0	1	0	0	6	0	6	0	0	0	0	2	0	0	0	0	2	0.6666667	4	194733	4	22.4	6	25.73333
120314_0856	3	6	19	2	2	0.4	3	0.5	0	5	1	5	NA	1	0	0	6	0	6	2	2	0	0	8	0	0	0	0	4	4	4	271.4	2	2.4	12	38.4
120314_0856	3	7	12	2	2	0.4	3	0.5	0	4	0	4	0	7	0	0	2	0	2	0	0	0	0	3	0	0	0	0	10	10	40	164867	16	20.8	30	-9.200001
120314_0856	3	7	6	2	2	0.4	3	0.5	0	3	0	3	2	5	0	0	2	0	2	0	0	0	0	2	0	0	0	0	10	10	40	174867	16	18.8	30	-11.2
120314_0856	3	7	5	2	2	0.4	3	0.5	0	1	0	1	0	1	0	0	2	0	2	0	0	0	0	2	0	0	0	0	10	10	40	165532	14	20.8	30	-9.200001
120314_0856	3	7	1	2	2	0.4	3	0.5	0	2	0	2	0	1	0	0	2	0	2	0	0	0	0	1	0	0	0	0	10	10	40	185533	13	20.8	30	-9.200001
120314_0856	3	7	19	2	2	0.4	3	0.5	0	5	1	5	NA	0	0	0	2	0	2	10	10	10	10	7	0	0	0	0	40	40	40	272.2	2	0.8	120	0.8
120314_0856	3	8	1	2	2	0.4	3	0.5	0	2	0	4	10	1	0	10	8	0	18	0	0	0	0	2	0	0	0	0	0	0	0	212733	8	17.2	0	27.2
120314_0856	3	8	12	2	2	0.4	3	0.5	0	4	0	1	0	6	0	10	8	0	18	0	0	0	0	0	0	0	0	0	0	0	0	202067	7	27.2	0	37.2
120314_0856	3	8	6	2	2	0.4	3	0.5	0	3	0	2	8	6	0	10	8	0	18	0	0	0	0	1	0	0	0	0	0	0	0	204067	4	19.2	0	29.2
120314_0856	3	8	5	2	2	0.4	3	0.5	0	1	0	3	0	3	0	10	8	0	18	0	0	0	0	1	0	0	0	0	0	0	0	202732	3	27.2	0	37.2
120314_0856	3	8	19	2	2	0.4	3	0.5	0	5	1	5	NA	0	0	10	8	0	18	0	0	0	0	3	0	0	0	0	0	0	0	319.4	1	7.2	0	47.2
120314_0856	3	9	1	2	2	0.4	3	0.5	0	2	0	4	0	1	0	0	2	0	2	0	0	0	0	2	0	0	0	0	1	1	4	239533	18	20.8	3	26.8
120314_0856	3	9	12	2	2	0.4	3	0.5	0	4	0	2	0	2	0	0	2	0	2	0	0	0	0	2	0	0	0	0	2	0.6666667	4	226.2	8	20.8	6	24.13333
120314_0856	3	9	6	2	2	0.4	3	0.5	0	3	0	3	2	1	0	0	2	0	2	0	0	0	0	2	0	0	0	0	0	1.333333	4	231534	8	18.8	0	27.46667
120314_0856	3	9	5	2	2	0.4	3	0.5	0	1	0	1	0	0	0	0	2	0	2	0	0	0	0	2	0	0	0	0	1	1	4	229532	3	20.8	3	26.8
120314_0856	3	9	19	2	2	0.4	3	0.5	0	5	1	5	NA	0	0	0	2	0	2	1	1	0	2	13	0	0	0	0	4	4	4	356.2	1	0.8	12	36.8
120314_0856	3	10	12	2	2	0.4	3	0.5	0	4	0	3	0	3	0	0	0	0	0	0	0	0	0	1	0	0	0	0	1	0.6666667	3	252533	8	20	3	26.33333
120314_0856	3	10	6	2	2	0.4	3	0.5	0	3	0	1	0	6	0	0	0	0	0	0	0	0	0	3	0	0	0	0	1	0.6666667	3	257867	7	20	3	26.33333
120314_0856	3	10	1	2	2	0.4	3	0.5	0	2	0	2	0	1	0	0	0	0	0	0	0	0	0	0	0	0	0	0	1	0.6666667	3	265866	4	20	3	26.33333
120314_0856	3	10	19	2	2	0.4	3	0.5	0	5	1	5	NA	1	0	0	0	0	0	0	1	1	1	6	0	0	0	0	3	3	3	393.2	2	0	9	37
120314_0856	3	10	5	2	2	0.4	3	0.5	0	1	0	4	0	1	0	0	0	0	0	0	0	0	0	1	0	0	0	0	0	1	3	258532	1	20	0	29
120314_0856	3	11	5	2	2	0.4	3	0.5	0	1	0	1	0	0	0	0	6	4	10	0	0	0	0	1	0	0	0	0	0	0	0	292532	12	24	0	34
120314_0856	3	11	6	2	2	0.4	3	0.5	0	3	0	4	6	3	0	0	6	4	10	0	0	0	0	3	0	0	0	0	0	0	0	285867	4	18	0	28
120314_0856	3	11	1	2	2	0.4	3	0.5	0	2	0	3	0	1	0	0	6	4	10	0	0	0	0	2	0	0	0	0	0	0	0	299866	3	24	0	34
120314_0856	3	11	12	2	2	0.4	3	0.5	0	4	0	2	4	2	0	0	6	4	10	0	0	0	0	2	0	0	0	0	0	0	0	282533	2	20	0	30
120314_0856	3	11	19	2	2	0.4	3	0.5	0	5	1	5	NA	0	0	0	6	4	10	0	0	0	0	5	0	0	0	0	0	0	0	437.2	1	4	0	44
120314_0856	3	12	1	2	2	0.4	3	0.5	0	2	0	3	6	2	0	6	0	4	10	0	0	0	0	1	0	0	0	0	0	0.6666667	2	327199	12	18	0	27.33333
120314_0856	3	12	5	2	2	0.4	3	0.5	0	1	0	1	0	3	0	6	0	4	10	0	0	0	0	3	0	0	0	0	2	0	2	320532	10	24	6	28
120314_0856	3	12	12	2	2	0.4	3	0.5	0	4	0	4	4	4	0	6	0	4	10	0	0	0	0	1	0	0	0	0	0	0.6666667	2	311866	9	20	0	29.33333
120314_0856	3	12	6	2	2	0.4	3	0.5	0	3	0	2	0	1	0	6	0	4	10	0	0	0	0	2	0	0	0	0	0	0.6666667	2	319.2	4	24	0	33.33333
120314_0856	3	12	19	2	2	0.4	3	0.5	0	5	1	5	NA	0	0	6	0	4	10	2	0	0	0	7	0	0	0	0	2	2	2	479.2	1	4	6	42
120314_0856	3	13	12	2	2	0.4	3	0.5	0	4	0	1	4	2	0	6	6	4	16	0	0	0	0	1	0	0	0	0	0	0	0	344266	9	22.4	0	32.4
120314_0856	3	13	1	2	2	0.4	3	0.5	0	2	0	4	6	3	0	6	6	4	16	0	0	0	0	1	0	0	0	0	0	0	0	357599	7	20.4	0	30.4
120314_0856	3	13	5	2	2	0.4	3	0.5	0	1	0	2	0	4	0	6	6	4	16	0	0	0	0	1	0	0	0	0	0	0	0	356932	5	26.4	0	36.4
120314_0856	3	13	6	2	2	0.4	3	0.5	0	3	0	3	6	1	0	6	6	4	16	0	0	0	0	2	0	0	0	0	0	0	0	349.6	4	20.4	0	30.4
120314_0856	3	13	19	2	2	0.4	3	0.5	0	5	1	5	NA	2	0	6	6	4	16	0	0	0	0	5	0	0	0	0	0	0	0	525.6	1	6.4	0	46.4
120314_0856	3	14	1	2	2	0.4	3	0.5	0	2	0	4	6	2	0	6	0	4	10	0	0	0	0	0	0	0	0	0	0	0.6666667	2	384932	7	18	0	27.33333
120314_0856	3	14	12	2	2	0.4	3	0.5	0	4	0	3	4	2	0	6	0	4	10	0	0	0	0	3	0	0	0	0	0	0.6666667	2	373599	6	20	0	29.33333
120314_0856	3	14	5	2	2	0.4	3	0.5	0	1	0	2	0	0	0	6	0	4	10	0	0	0	0	5	0	0	0	0	1	0.3333333	2	387599	4	24	3	30.66667
120314_0856	3	14	6	2	2	0.4	3	0.5	0	3	0	1	0	1	0	6	0	4	10	0	0	0	0	1	0	0	0	0	1	0.3333333	2	380267	4	24	3	30.66667
120314_0856	3	14	19	2	2	0.4	3	0.5	0	5	1	5	NA	0	0	6	0	4	10	1	0	1	0	7	0	0	0	0	2	2	2	567.6	3	4	6	42
120314_0856	3	15	1	2	2	0.4	3	0.5	0	2	0	1	0	0	0	0	0	0	0	0	0	0	0	1	0	0	0	0	1	0.6666667	3	411265	8	20	3	26.33333
120314_0856	3	15	5	2	2	0.4	3	0.5	0	1	0	2	0	2	0	0	0	0	0	0	0	0	0	1	0	0	0	0	1	0.6666667	3	413932	7	20	3	26.33333
120314_0856	3	15	12	2	2	0.4	3	0.5	0	4	0	3	0	2	0	0	0	0	0	0	0	0	0	1	0	0	0	0	1	0.6666667	3	399932	7	20	3	26.33333
120314_0856	3	15	6	2	2	0.4	3	0.5	0	3	0	4	0	2	0	0	0	0	0	0	0	0	0	1	0	0	0	0	0	1	3	409267	4	20	0	29
120314_0856	3	15	19	2	2	0.4	3	0.5	0	5	1	5	NA	1	0	0	0	0	0	1	1	0	1	10	0	0	0	0	3	3	3	604.6	1	0	9	37
120314_0856	3	16	12	2	2	0.4	3	0.5	0	4	0	4	0	2	0	0	6	0	6	0	0	0	0	1	0	0	0	0	0	0	0	432332	5	22.4	0	32.4
120314_0856	3	16	1	2	2	0.4	3	0.5	0	2	0	2	0	1	0	0	6	0	6	0	0	0	0	1	0	0	0	0	0	0	0	443665	3	22.4	0	32.4
120314_0856	3	16	19	2	2	0.4	3	0.5	0	5	1	5	NA	0	0	0	6	0	6	0	0	0	0	8	0	0	0	0	0	0	0	647	2	2.4	0	42.4
120314_0856	3	16	5	2	2	0.4	3	0.5	0	1	0	1	0	1	0	0	6	0	6	0	0	0	0	2	0	0	0	0	0	0	0	446332	2	22.4	0	32.4
120314_0856	3	16	6	2	2	0.4	3	0.5	0	3	0	3	6	3	0	0	6	0	6	0	0	0	0	1	0	0	0	0	0	0	0	435667	2	16.4	0	26.4
120314_0856	3	17	12	2	2	0.4	3	0.5	0	4	0	1	0	2	0	0	0	0	0	0	0	0	0	1	0	0	0	0	0	0	0	462332	5	20	0	30
120314_0856	3	17	1	2	2	0.4	3	0.5	0	2	0	3	0	1	0	0	0	0	0	0	0	0	0	1	0	0	0	0	0	0	0	473665	2	20	0	30
120314_0856	3	17	19	2	2	0.4	3	0.5	0	5	1	5	NA	NA	0	0	0	0	0	0	0	0	0	9	0	0	0	0	0	0	0	687	1	0	0	40
120314_0856	3	17	6	2	2	0.4	3	0.5	0	3	0	4	0	1	0	0	0	0	0	0	0	0	0	3	0	0	0	0	0	0	0	465667	1	20	0	30
120314_0856	3	17	5	2	2	0.4	3	0.5	0	1	0	2	0	1	0	0	0	0	0	0	0	0	0	0	0	0	0	0	0	0	0	476332	1	20	0	30
120314_0856	3	18	12	2	2	0.4	3	0.5	0	4	0	4	2	3	0	0	0	2	2	0	0	0	0	1	0	0	0	0	0	0.6666667	2	490465	6	18.8	0	28.13333
120314_0856	3	18	1	2	2	0.4	3	0.5	0	2	0	3	0	2	0	0	0	2	2	0	0	0	0	2	0	0	0	0	0	0.6666667	2	503798	4	20.8	0	30.13333
120314_0856	3	18	5	2	2	0.4	3	0.5	0	1	0	1	0	1	0	0	0	2	2	0	0	0	0	2	0	0	0	0	2	0	2	501132	4	20.8	6	24.8
120314_0856	3	18	6	2	2	0.4	3	0.5	0	3	0	2	0	2	0	0	0	2	2	0	0	0	0	4	0	0	0	0	0	0.6666667	2	495.8	3	20.8	0	30.13333
120314_0856	3	18	19	2	2	0.4	3	0.5	0	5	1	5	NA	1	0	0	0	2	2	2	0	0	0	9	0	0	0	0	2	2	2	725.8	1	0.8	6	38.8
120314_0856	3	19	12	2	2	0.4	3	0.5	0	4	0	2	2	1	0	0	0	2	2	0	0	0	0	1	0	0	0	0	0	0	0	519265	8	18.8	0	28.8
120314_0856	3	19	1	2	2	0.4	3	0.5	0	2	0	3	0	1	0	0	0	2	2	0	0	0	0	1	0	0	0	0	0	0	0	534598	7	20.8	0	30.8
120314_0856	3	19	6	2	2	0.4	3	0.5	0	3	0	1	0	1	0	0	0	2	2	0	0	0	0	2	0	0	0	0	0	0	0	526.6	4	20.8	0	30.8
120314_0856	3	19	19	2	2	0.4	3	0.5	0	5	1	5	NA	2	0	0	0	2	2	0	0	0	0	4	0	0	0	0	0	0	0	766.6	1	0.8	0	40.8
120314_0856	3	19	5	2	2	0.4	3	0.5	0	1	0	4	0	2	0	0	0	2	2	0	0	0	0	3	0	0	0	0	0	0	0	531932	1	20.8	0	30.8
120314_0856	3	20	12	2	2	0.4	3	0.5	0	4	0	4	0	2	0	0	0	0	0	0	0	0	0	0	0	0	0	0	0	0	0	549265	2	20	0	30
120314_0856	3	20	1	2	2	0.4	3	0.5	0	2	0	2	0	2	0	0	0	0	0	0	0	0	0	1	0	0	0	0	0	0	0	564598	1	20	0	30
120314_0856	3	20	6	2	2	0.4	3	0.5	0	3	0	1	0	1	0	0	0	0	0	0	0	0	0	1	0	0	0	0	0	0	0	556.6	1	20	0	30
120314_0856	3	20	19	2	2	0.4	3	0.5	0	5	1	5	NA	NA	0	0	0	0	0	0	0	0	0	3	0	0	0	0	0	0	0	806.6	0	0	0	40
120314_0856	3	20	5	2	2	0.4	3	0.5	0	1	0	3	0	12	0	0	0	0	0	0	0	0	0	2	0	0	0	0	0	0	0	561932	0	20	0	30
120314_0856	3	21	12	2	2	0.4	3	0.5	0	4	0	2	0	1	0	0	0	0	0	0	0	0	0	2	0	0	0	0	1	1	4	575265	8	20	3	26
120314_0856	3	21	1	2	2	0.4	3	0.5	0	2	0	1	0	1	0	0	0	0	0	0	0	0	0	1	0	0	0	0	1	1	4	590598	4	20	3	26
120314_0856	3	21	6	2	2	0.4	3	0.5	0	3	0	3	0	2	0	0	0	0	0	0	0	0	0	1	0	0	0	0	1	1	4	582.6	3	20	3	26
120314_0856	3	21	5	2	2	0.4	3	0.5	0	1	0	4	0	1	0	0	0	0	0	0	0	0	0	1	0	0	0	0	1	1	4	587932	3	20	3	26
120314_0856	3	21	19	2	2	0.4	3	0.5	0	5	1	5	NA	3	0	0	0	0	0	1	1	1	1	4	0	0	0	0	4	4	4	842.6	0	0	12	36
120314_0856	3	22	12	2	2	0.4	3	0.5	0	4	0	3	0	2	0	0	6	0	6	0	0	0	0	1	0	0	0	0	0	0	0	607665	3	22.4	0	32.4
120314_0856	3	22	19	2	2	0.4	3	0.5	0	5	1	5	NA	0	0	0	6	0	6	0	0	0	0	3	0	0	0	0	0	0	0	885	2	2.4	0	42.4
120314_0856	3	22	1	2	2	0.4	3	0.5	0	2	0	1	0	1	0	0	6	0	6	0	0	0	0	2	0	0	0	0	0	0	0	622998	2	22.4	0	32.4
120314_0856	3	22	6	2	2	0.4	3	0.5	0	3	0	2	6	2	0	0	6	0	6	0	0	0	0	1	0	0	0	0	0	0	0	609	2	16.4	0	26.4
120314_0856	3	22	5	2	2	0.4	3	0.5	0	1	0	4	0	1	0	0	6	0	6	0	0	0	0	1	0	0	0	0	0	0	0	620332	2	22.4	0	32.4
120314_0856	3	23	12	2	2	0.4	3	0.5	0	4	0	3	0	5	0	0	0	0	0	0	0	0	0	1	0	0	0	0	0	0	0	637665	3	20	0	30
120314_0856	3	23	5	2	2	0.4	3	0.5	0	1	0	4	0	2	0	0	0	0	0	0	0	0	0	2	0	0	0	0	0	0	0	650332	2	20	0	30
120314_0856	3	23	1	2	2	0.4	3	0.5	0	2	0	2	0	1	0	0	0	0	0	0	0	0	0	1	0	0	0	0	0	0	0	652998	2	20	0	30
120314_0856	3	23	6	2	2	0.4	3	0.5	0	3	0	1	0	1	0	0	0	0	0	0	0	0	0	1	0	0	0	0	0	0	0	639	2	20	0	30
120314_0856	3	23	19	2	2	0.4	3	0.5	0	5	1	5	NA	0	0	0	0	0	0	0	0	0	0	8	0	0	0	0	0	0	0	925	1	0	0	40
120314_0856	3	24	12	2	2	0.4	3	0.5	0	4	0	1	2	1	0	0	0	2	2	0	0	0	0	2	0	0	0	0	0	0	0	666465	8	18.8	0	28.8
120314_0856	3	24	6	2	2	0.4	3	0.5	0	3	0	3	0	1	0	0	0	2	2	0	0	0	0	1	0	0	0	0	0	0	0	669.8	3	20.8	0	30.8
120314_0856	3	24	19	2	2	0.4	3	0.5	0	5	1	5	NA	0	0	0	0	2	2	0	0	0	0	3	0	0	0	0	0	0	0	965.8	2	0.8	0	40.8
120314_0856	3	24	1	2	2	0.4	3	0.5	0	2	0	4	0	2	0	0	0	2	2	0	0	0	0	2	0	0	0	0	0	0	0	683798	2	20.8	0	30.8
120314_0856	3	24	5	2	2	0.4	3	0.5	0	1	0	2	0	1	0	0	0	2	2	0	0	0	0	2	0	0	0	0	0	0	0	681132	1	20.8	0	30.8
120314_0856	3	25	1	2	2	0.4	3	0.5	0	2	0	4	0	1	0	0	0	2	2	0	0	0	0	1	0	0	0	0	0	0	0	714598	7	20.8	0	30.8
120314_0856	3	25	5	2	2	0.4	3	0.5	0	1	0	2	0	2	0	0	0	2	2	0	0	0	0	5	0	0	0	0	0	0	0	711932	5	20.8	0	30.8
120314_0856	3	25	12	2	2	0.4	3	0.5	0	4	0	3	2	3	0	0	0	2	2	0	0	0	0	2	0	0	0	0	0	0	0	695265	2	18.8	0	28.8
120314_0856	3	25	6	2	2	0.4	3	0.5	0	3	0	1	0	1	0	0	0	2	2	0	0	0	0	2	0	0	0	0	0	0	0	700.6	1	20.8	0	30.8
120314_0856	3	25	19	2	2	0.4	3	0.5	0	5	1	5	NA	NA	0	0	0	2	2	0	0	0	0	2	0	0	0	0	0	0	0	1006.6	1	0.8	0	40.8
120314_0856	3	26	19	2	2	0.4	3	0.5	0	5	1	5	NA	0	0	0	0	2	2	0	0	0	0	2	0	0	0	0	0	0	0	1047.4	5	0.8	0	40.8
120314_0856	3	26	12	2	2	0.4	3	0.5	0	4	0	4	2	1	0	0	0	2	2	0	0	0	0	0	0	0	0	0	0	0	0	724065	5	18.8	0	28.8
120314_0856	3	26	1	2	2	0.4	3	0.5	0	2	0	2	0	0	0	0	0	2	2	0	0	0	0	0	0	0	0	0	0	0	0	745398	3	20.8	0	30.8
120314_0856	3	26	6	2	2	0.4	3	0.5	0	3	0	1	0	1	0	0	0	2	2	0	0	0	0	1	0	0	0	0	0	0	0	731.4	2	20.8	0	30.8
120314_0856	3	26	5	2	2	0.4	3	0.5	0	1	0	3	0	1	0	0	0	2	2	0	0	0	0	1	0	0	0	0	0	0	0	742732	1	20.8	0	30.8
120314_0856	3	27	5	2	2	0.4	3	0.5	0	1	0	4	0	2	0	0	0	0	0	0	0	0	0	1	0	0	0	0	0	0	0	772732	2	20	0	30
120314_0856	3	27	12	2	2	0.4	3	0.5	0	4	0	1	0	2	0	0	0	0	0	0	0	0	0	1	0	0	0	0	0	0	0	754065	2	20	0	30
120314_0856	3	27	1	2	2	0.4	3	0.5	0	2	0	2	0	1	0	0	0	0	0	0	0	0	0	1	0	0	0	0	0	0	0	775398	2	20	0	30
120314_0856	3	27	6	2	2	0.4	3	0.5	0	3	0	3	0	2	0	0	0	0	0	0	0	0	0	2	0	0	0	0	0	0	0	761.4	1	20	0	30
120314_0856	3	27	19	2	2	0.4	3	0.5	0	5	1	5	NA	1	0	0	0	0	0	0	0	0	0	6	0	0	0	0	0	0	0	1087.4	0	0	0	40
120314_0856	3	28	6	2	2	0.4	3	0.5	0	3	0	2	0	1	0	0	0	0	0	0	0	0	0	1	0	0	0	0	10	10	40	751.4	11	20	30	-10
120314_0856	3	28	5	2	2	0.4	3	0.5	0	1	0	1	0	1	0	0	0	0	0	0	0	0	0	1	0	0	0	0	10	10	40	762732	6	20	30	-10
120314_0856	3	28	12	2	2	0.4	3	0.5	0	4	0	3	0	0	0	0	0	0	0	0	0	0	0	0	0	0	0	0	10	10	40	744065	6	20	30	-10
120314_0856	3	28	1	2	2	0.4	3	0.5	0	2	0	4	0	2	0	0	0	0	0	0	0	0	0	1	0	0	0	0	10	10	40	765398	5	20	30	-10
120314_0856	3	28	19	2	2	0.4	3	0.5	0	5	1	5	NA	0	0	0	0	0	0	10	10	10	10	4	0	0	0	0	40	40	40	1087.4	1	0	120	0
120314_0856	3	29	12	2	2	0.4	3	0.5	0	4	0	1	0	2	0	0	2	0	2	0	0	0	0	0	0	0	0	0	0	0	0	774865	3	20.8	0	30.8
120314_0856	3	29	6	2	2	0.4	3	0.5	0	3	0	4	2	3	0	0	2	0	2	0	0	0	0	1	0	0	0	0	0	0	0	780.2	2	18.8	0	28.8
120314_0856	3	29	1	2	2	0.4	3	0.5	0	2	0	2	0	2	0	0	2	0	2	0	0	0	0	1	0	0	0	0	0	0	0	796198	1	20.8	0	30.8
120314_0856	3	29	19	2	2	0.4	3	0.5	0	5	1	5	NA	2	0	0	2	0	2	0	0	0	0	3	0	0	0	0	0	0	0	1128.2	0	0.8	0	40.8
120314_0856	3	29	5	2	2	0.4	3	0.5	0	1	0	3	0	1	0	0	2	0	2	0	0	0	0	0	0	0	0	0	0	0	0	793532	0	20.8	0	30.8
120314_0856	3	30	6	2	2	0.4	3	0.5	0	3	0	4	0	1	0	0	0	0	0	0	0	0	0	0	0	0	0	0	0	0	0	810.2	2	20	0	30
120314_0856	3	30	19	2	2	0.4	3	0.5	0	5	1	5	NA	1	0	0	0	0	0	0	0	0	0	3	0	0	0	0	0	0	0	1168.2	1	0	0	40
120314_0856	3	30	1	2	2	0.4	3	0.5	0	2	0	2	0	1	0	0	0	0	0	0	0	0	0	1	0	0	0	0	0	0	0	826198	1	20	0	30
120314_0856	3	30	5	2	2	0.4	3	0.5	0	1	0	3	0	1	0	0	0	0	0	0	0	0	0	1	0	0	0	0	0	0	0	823532	1	20	0	30
120314_0856	3	30	12	2	2	0.4	3	0.5	0	4	0	1	0	1	0	0	0	0	0	0	0	0	0	1	0	0	0	0	0	0	0	804865	1	20	0	30
120314_0856	3	1	17	3	2	0.4	3	0.5	13	2	0	1	10	6	12	10	20	6	48	0	0	0	0	15	0	0	0	0	0	1.333333	4	37867	22	29.2	0	37.86667
120314_0856	3	1	4	3	2	0.4	3	0.5	11	1	0	3	12	7	12	10	20	6	48	0	0	0	0	16	0	0	0	0	3	0.3333333	4	27867	19	27.2	9	27.86667
120314_0856	3	1	13	3	2	0.4	3	0.5	10	3	0	4	20	12	12	10	20	6	48	0	0	0	0	15	0	0	0	0	1	1	4	25.2	16	19.2	3	25.2
120314_0856	3	1	9	3	2	0.4	3	0.5	12	5	1	5	NA	3	12	10	20	6	48	3	0	1	0	32	0	0	0	0	4	4	4	55.2	9	19.2	12	55.2
120314_0856	3	1	11	3	2	0.4	3	0.5	14	4	0	2	6	12	12	10	20	6	48	0	0	0	0	7	0	0	0	0	0	1.333333	4	41867	5	33.2	0	41.86667
120314_0856	3	2	4	3	2	0.4	3	0.5	0	1	0	4	10	6	10	10	20	20	60	0	0	0	0	4	0	0	0	0	0	1.333333	4	70534	18	34	0	42.66667
120314_0856	3	2	17	3	2	0.4	3	0.5	0	2	0	2	10	5	10	10	20	20	60	0	0	0	0	6	0	0	0	0	0	1.333333	4	80534	9	34	0	42.66667
120314_0856	3	2	11	3	2	0.4	3	0.5	0	4	0	1	20	2	10	10	20	20	60	0	0	0	0	5	0	0	0	0	0	1.333333	4	74534	6	24	0	32.66667
120314_0856	3	2	9	3	2	0.4	3	0.5	0	5	1	5	NA	2	10	10	20	20	60	0	0	4	0	28	0	0	0	0	4	4	4	115.2	3	24	12	60
120314_0856	3	2	13	3	2	0.4	3	0.5	0	3	0	3	20	3	10	10	20	20	60	0	0	0	0	5	0	0	0	0	4	0	4	47.2	3	24	12	22
120314_0856	3	3	4	3	2	0.4	3	0.5	0	1	0	1	14	6	14	10	20	20	64	0	0	0	0	3	0	0	0	0	0	0	0	112134	24	31.6	0	41.6
120314_0856	3	3	17	3	2	0.4	3	0.5	0	2	0	4	10	4	14	10	20	20	64	0	0	0	0	7	0	0	0	0	0	0	0	126134	10	35.6	0	45.6
120314_0856	3	3	13	3	2	0.4	3	0.5	0	3	0	3	20	2	14	10	20	20	64	0	0	0	0	4	0	0	0	0	0	0	0	82.8	5	25.6	0	35.6
120314_0856	3	3	9	3	2	0.4	3	0.5	0	5	1	5	NA	0	14	10	20	20	64	0	0	0	0	15	0	0	0	0	0	0	0	180.8	3	25.6	0	65.6
120314_0856	3	3	11	3	2	0.4	3	0.5	0	4	0	2	20	2	14	10	20	20	64	0	0	0	0	2	0	0	0	0	0	0	0	110134	2	25.6	0	35.6
120314_0856	3	4	9	3	2	0.4	3	0.5	0	5	1	5	NA	0	20	10	20	20	70	0	0	0	0	6	0	0	0	0	0	0	0	248.8	12	28	0	68
120314_0856	3	4	17	3	2	0.4	3	0.5	0	2	0	1	10	4	20	10	20	20	70	0	0	0	0	5	0	0	0	0	0	0	0	174134	9	38	0	48
120314_0856	3	4	4	3	2	0.4	3	0.5	0	1	0	2	20	5	20	10	20	20	70	0	0	0	0	2	0	0	0	0	0	0	0	150134	8	28	0	38
120314_0856	3	4	13	3	2	0.4	3	0.5	0	3	0	3	20	3	20	10	20	20	70	0	0	0	0	4	0	0	0	0	0	0	0	120.8	3	28	0	38
120314_0856	3	4	11	3	2	0.4	3	0.5	0	4	0	4	20	4	20	10	20	20	70	0	0	0	0	3	0	0	0	0	0	0	0	148134	1	28	0	38
120314_0856	3	5	4	3	2	0.4	3	0.5	0	1	0	3	14	2	14	14	20	20	68	0	0	0	0	5	0	0	0	0	0	0	0	193334	21	33.2	0	43.2
120314_0856	3	5	13	3	2	0.4	3	0.5	0	3	0	2	20	2	14	14	20	20	68	0	0	0	0	1	0	0	0	0	0	0	0	158	9	27.2	0	37.2
120314_0856	3	5	17	3	2	0.4	3	0.5	0	2	0	1	14	12	14	14	20	20	68	0	0	0	0	2	0	0	0	0	0	0	0	217334	5	33.2	0	43.2
120314_0856	3	5	9	3	2	0.4	3	0.5	0	5	1	5	NA	6	14	14	20	20	68	0	0	0	0	9	0	0	0	0	0	0	0	316	4	27.2	0	67.2
120314_0856	3	5	11	3	2	0.4	3	0.5	0	4	0	4	20	1	14	14	20	20	68	0	0	0	0	1	0	0	0	0	0	0	0	185334	2	27.2	0	37.2
120314_0856	3	6	4	3	2	0.4	3	0.5	0	1	0	3	12	3	12	6	20	20	58	0	0	0	0	2	0	0	0	0	0	0	0	234534	17	31.2	0	41.2
120314_0856	3	6	17	3	2	0.4	3	0.5	0	2	0	1	6	2	12	6	20	20	58	0	0	0	0	6	0	0	0	0	0	0	0	264534	8	37.2	0	47.2
120314_0856	3	6	13	3	2	0.4	3	0.5	0	3	0	2	20	1	12	6	20	20	58	0	0	0	0	2	0	0	0	0	0	0	0	191.2	2	23.2	0	33.2
120314_0856	3	6	9	3	2	0.4	3	0.5	0	5	1	5	NA	0	12	6	20	20	58	0	0	0	0	8	0	0	0	0	0	0	0	379.2	1	23.2	0	63.2
120314_0856	3	6	11	3	2	0.4	3	0.5	0	4	0	4	20	1	12	6	20	20	58	0	0	0	0	3	0	0	0	0	0	0	0	218534	1	23.2	0	33.2
120314_0856	3	7	4	3	2	0.4	3	0.5	0	1	0	1	0	1	0	20	18	20	58	0	0	0	0	1	0	0	0	0	4	0	4	275734	26	43.2	12	41.2
120314_0856	3	7	9	3	2	0.4	3	0.5	0	5	1	5	NA	0	0	20	18	20	58	4	0	0	0	25	0	0	0	0	4	4	4	438.4	8	23.2	12	59.2
120314_0856	3	7	13	3	2	0.4	3	0.5	0	3	0	4	18	2	0	20	18	20	58	0	0	0	0	2	0	0	0	0	0	1.333333	4	225067	5	25.2	0	33.86667
120314_0856	3	7	17	3	2	0.4	3	0.5	0	2	0	2	20	6	0	20	18	20	58	0	0	0	0	3	0	0	0	0	0	1.333333	4	296401	4	23.2	0	31.86667
120314_0856	3	7	11	3	2	0.4	3	0.5	0	4	0	3	20	4	0	20	18	20	58	0	0	0	0	4	0	0	0	0	0	1.333333	4	250401	3	23.2	0	31.86667
120314_0856	3	8	4	3	2	0.4	3	0.5	0	1	0	2	16	6	16	2	6	20	44	0	0	0	0	0	0	0	0	0	0	0	0	307334	13	21.6	0	31.6
120314_0856	3	8	9	3	2	0.4	3	0.5	0	5	1	5	NA	0	16	2	6	20	44	0	0	0	0	4	0	0	0	0	0	0	0	496	3	17.6	0	57.6
120314_0856	3	8	13	3	2	0.4	3	0.5	0	3	0	3	6	2	16	2	6	20	44	0	0	0	0	1	0	0	0	0	0	0	0	266667	2	31.6	0	41.6
120314_0856	3	8	11	3	2	0.4	3	0.5	0	4	0	4	20	1	16	2	6	20	44	0	0	0	0	1	0	0	0	0	0	0	0	278001	2	17.6	0	27.6
120314_0856	3	8	17	3	2	0.4	3	0.5	0	2	0	1	2	2	16	2	6	20	44	0	0	0	0	1	0	0	0	0	0	0	0	342001	1	35.6	0	45.6
120314_0856	3	9	4	3	2	0.4	3	0.5	0	1	0	2	14	3	14	10	16	20	60	0	0	0	0	1	0	0	0	0	2	0.6666667	4	340667	11	30	6	33.33333
120314_0856	3	9	17	3	2	0.4	3	0.5	0	2	0	1	10	2	14	10	16	20	60	0	0	0	0	1	0	0	0	0	2	0.6666667	4	379334	9	34	6	37.33333
120314_0856	3	9	9	3	2	0.4	3	0.5	0	5	1	5	NA	0	14	10	16	20	60	2	2	0	0	12	0	0	0	0	4	4	4	556	5	24	12	60
120314_0856	3	9	13	3	2	0.4	3	0.5	0	3	0	4	16	4	14	10	16	20	60	0	0	0	0	1	0	0	0	0	0	1.333333	4	303334	4	28	0	36.66667
120314_0856	3	9	11	3	2	0.4	3	0.5	0	4	0	3	20	3	14	10	16	20	60	0	0	0	0	2	0	0	0	0	0	1.333333	4	310668	1	24	0	32.66667
120314_0856	3	10	17	3	2	0.4	3	0.5	0	2	0	4	10	2	12	10	10	16	48	0	0	0	0	1	0	0	0	0	0	0	0	418534	12	29.2	0	39.2
120314_0856	3	10	4	3	2	0.4	3	0.5	0	1	0	3	12	4	12	10	10	16	48	0	0	0	0	8	0	0	0	0	0	0	0	377867	11	27.2	0	37.2
120314_0856	3	10	9	3	2	0.4	3	0.5	0	5	1	5	NA	0	12	10	10	16	48	0	0	0	0	3	0	0	0	0	0	0	0	615.2	4	19.2	0	59.2
120314_0856	3	10	13	3	2	0.4	3	0.5	0	3	0	2	10	3	12	10	10	16	48	0	0	0	0	1	0	0	0	0	0	0	0	342534	0	29.2	0	39.2
120314_0856	3	10	11	3	2	0.4	3	0.5	0	4	0	1	16	1	12	10	10	16	48	0	0	0	0	1	0	0	0	0	0	0	0	343868	0	23.2	0	33.2
120314_0856	3	11	4	3	2	0.4	3	0.5	0	1	0	3	10	2	10	0	18	20	48	0	0	0	0	4	0	0	0	0	0	0	0	417067	17	29.2	0	39.2
120314_0856	3	11	9	3	2	0.4	3	0.5	0	5	1	5	NA	0	10	0	18	20	48	0	0	0	0	7	0	0	0	0	0	0	0	674.4	3	19.2	0	59.2
120314_0856	3	11	17	3	2	0.4	3	0.5	0	2	0	4	0	7	10	0	18	20	48	0	0	0	0	1	0	0	0	0	0	0	0	467734	3	39.2	0	49.2
120314_0856	3	11	13	3	2	0.4	3	0.5	0	3	0	1	18	22	10	0	18	20	48	0	0	0	0	0	0	0	0	0	0	0	0	373734	1	21.2	0	31.2
120314_0856	3	11	11	3	2	0.4	3	0.5	0	4	0	2	20	1	10	0	18	20	48	0	0	0	0	1	0	0	0	0	0	0	0	373068	0	19.2	0	29.2
120314_0856	3	12	9	3	2	0.4	3	0.5	0	5	1	5	NA	0	20	0	18	20	58	0	0	0	0	16	0	0	0	0	0	0	0	737.6	4	23.2	0	63.2
120314_0856	3	12	4	3	2	0.4	3	0.5	0	1	0	3	20	2	20	0	18	20	58	0	0	0	0	1	0	0	0	0	0	0	0	450267	3	23.2	0	33.2
120314_0856	3	12	13	3	2	0.4	3	0.5	0	3	0	2	18	2	20	0	18	20	58	0	0	0	0	2	0	0	0	0	0	0	0	408934	1	25.2	0	35.2
120314_0856	3	12	17	3	2	0.4	3	0.5	0	2	0	4	0	1	20	0	18	20	58	0	0	0	0	0	0	0	0	0	0	0	0	520934	1	43.2	0	53.2
120314_0856	3	12	11	3	2	0.4	3	0.5	0	4	0	1	20	1	20	0	18	20	58	0	0	0	0	1	0	0	0	0	0	0	0	406268	0	23.2	0	33.2
120314_0856	3	13	4	3	2	0.4	3	0.5	0	1	0	4	8	6	8	0	20	20	48	0	0	0	0	0	0	0	0	0	0	0	0	491467	4	31.2	0	41.2
120314_0856	3	13	13	3	2	0.4	3	0.5	0	3	0	3	20	1	8	0	20	20	48	0	0	0	0	2	0	0	0	0	0	0	0	438134	3	19.2	0	29.2
120314_0856	3	13	9	3	2	0.4	3	0.5	0	5	1	5	NA	0	8	0	20	20	48	0	0	0	0	26	0	0	0	0	0	0	0	796.8	1	19.2	0	59.2
120314_0856	3	13	11	3	2	0.4	3	0.5	0	4	0	1	20	0	8	0	20	20	48	0	0	0	0	3	0	0	0	0	0	0	0	435468	1	19.2	0	29.2
120314_0856	3	13	17	3	2	0.4	3	0.5	0	2	0	2	0	2	8	0	20	20	48	0	0	0	0	2	0	0	0	0	0	0	0	570134	0	39.2	0	49.2
120314_0856	3	14	4	3	2	0.4	3	0.5	0	1	0	3	6	1	6	0	6	20	32	0	0	0	0	4	0	0	0	0	0	0.6666667	2	527.6	9	26.8	0	36.13333
120314_0856	3	14	17	3	2	0.4	3	0.5	0	2	0	4	0	1	6	0	6	20	32	0	0	0	0	0	0	0	0	0	2	0	2	606934	6	32.8	6	36.8
120314_0856	3	14	9	3	2	0.4	3	0.5	0	5	1	5	NA	NA	6	0	6	20	32	0	2	0	0	10	0	0	0	0	2	2	2	847.6	4	12.8	6	50.8
120314_0856	3	14	13	3	2	0.4	3	0.5	0	3	0	1	6	1	6	0	6	20	32	0	0	0	0	1	0	0	0	0	0	0.6666667	2	474267	4	26.8	0	36.13333
120314_0856	3	14	11	3	2	0.4	3	0.5	0	4	0	2	20	0	6	0	6	20	32	0	0	0	0	1	0	0	0	0	0	0.6666667	2	457601	1	12.8	0	22.13333
120314_0856	3	15	9	3	2	0.4	3	0.5	0	5	1	5	NA	0	14	10	18	20	62	0	0	0	0	7	0	0	0	0	0	0	0	912.4	6	24.8	0	64.8
120314_0856	3	15	17	3	2	0.4	3	0.5	0	2	0	3	10	4	14	10	18	20	62	0	0	0	0	2	0	0	0	0	0	0	0	651734	3	34.8	0	44.8
120314_0856	3	15	13	3	2	0.4	3	0.5	0	3	0	2	18	1	14	10	18	20	62	0	0	0	0	2	0	0	0	0	0	0	0	511067	1	26.8	0	36.8
120314_0856	3	15	4	3	2	0.4	3	0.5	0	1	0	1	14	2	14	10	18	20	62	0	0	0	0	1	0	0	0	0	0	0	0	568.4	1	30.8	0	40.8
120314_0856	3	15	11	3	2	0.4	3	0.5	0	4	0	4	20	2	14	10	18	20	62	0	0	0	0	1	0	0	0	0	0	0	0	492401	0	24.8	0	34.8
120314_0856	3	16	4	3	2	0.4	3	0.5	0	1	0	2	18	2	18	10	18	20	66	0	0	0	0	2	0	0	0	0	0	0	0	606.8	14	28.4	0	38.4
120314_0856	3	16	9	3	2	0.4	3	0.5	0	5	1	5	NA	2	18	10	18	20	66	0	0	0	0	8	0	0	0	0	0	0	0	978.8	1	26.4	0	66.4
120314_0856	3	16	13	3	2	0.4	3	0.5	0	3	0	3	18	2	18	10	18	20	66	0	0	0	0	1	0	0	0	0	0	0	0	549467	1	28.4	0	38.4
120314_0856	3	16	17	3	2	0.4	3	0.5	0	2	0	1	10	2	18	10	18	20	66	0	0	0	0	1	0	0	0	0	0	0	0	698134	1	36.4	0	46.4
120314_0856	3	16	11	3	2	0.4	3	0.5	0	4	0	4	20	1	18	10	18	20	66	0	0	0	0	1	0	0	0	0	0	0	0	528801	0	26.4	0	36.4
120314_0856	3	17	4	3	2	0.4	3	0.5	0	1	0	3	14	2	14	0	18	20	52	0	0	0	0	5	0	0	0	0	0	0	0	643.6	8	26.8	0	36.8
120314_0856	3	17	13	3	2	0.4	3	0.5	0	3	0	1	18	2	14	0	18	20	52	0	0	0	0	2	0	0	0	0	0	0	0	582267	3	22.8	0	32.8
120314_0856	3	17	9	3	2	0.4	3	0.5	0	5	1	5	NA	3	14	0	18	20	52	0	0	0	0	5	0	0	0	0	0	0	0	1039.6	1	20.8	0	60.8
120314_0856	3	17	17	3	2	0.4	3	0.5	0	2	0	4	0	1	14	0	18	20	52	0	0	0	0	2	0	0	0	0	0	0	0	748934	1	40.8	0	50.8
120314_0856	3	17	11	3	2	0.4	3	0.5	0	4	0	2	20	1	14	0	18	20	52	0	0	0	0	1	0	0	0	0	0	0	0	559601	0	20.8	0	30.8
120314_0856	3	18	4	3	2	0.4	3	0.5	0	1	0	1	14	1	14	10	18	20	62	0	0	0	0	2	0	0	0	0	0	1	3	683.4	16	30.8	0	39.8
120314_0856	3	18	17	3	2	0.4	3	0.5	0	2	0	3	10	2	14	10	18	20	62	0	0	0	0	0	0	0	0	0	0	1	3	792734	8	34.8	0	43.8
120314_0856	3	18	9	3	2	0.4	3	0.5	0	5	1	5	NA	NA	14	10	18	20	62	0	0	0	3	9	0	0	0	0	3	3	3	1101.4	3	24.8	9	61.8
120314_0856	3	18	13	3	2	0.4	3	0.5	0	3	0	2	18	1	14	10	18	20	62	0	0	0	0	1	0	0	0	0	0	1	3	618067	2	26.8	0	35.8
120314_0856	3	18	11	3	2	0.4	3	0.5	0	4	0	4	20	0	14	10	18	20	62	0	0	0	0	1	0	0	0	0	3	0	3	585401	0	24.8	9	25.8
120314_0856	3	19	4	3	2	0.4	3	0.5	0	1	0	3	20	2	20	0	18	20	58	0	0	0	0	1	0	0	0	0	0	0	0	716.6	8	23.2	0	33.2
120314_0856	3	19	13	3	2	0.4	3	0.5	0	3	0	2	18	2	20	0	18	20	58	0	0	0	0	2	0	0	0	0	0	0	0	653267	2	25.2	0	35.2
120314_0856	3	19	9	3	2	0.4	3	0.5	0	5	1	5	NA	1	20	0	18	20	58	0	0	0	0	4	0	0	0	0	0	0	0	1164.6	1	23.2	0	63.2
120314_0856	3	19	17	3	2	0.4	3	0.5	0	2	0	4	0	1	20	0	18	20	58	0	0	0	0	2	0	0	0	0	0	0	0	845934	1	43.2	0	53.2
120314_0856	3	19	11	3	2	0.4	3	0.5	0	4	0	1	20	0	20	0	18	20	58	0	0	0	0	1	0	0	0	0	0	0	0	618601	1	23.2	0	33.2
120314_0856	3	20	4	3	2	0.4	3	0.5	0	1	0	3	12	3	12	10	4	20	46	0	0	0	0	9	0	0	0	0	0	0	0	753	9	26.4	0	36.4
120314_0856	3	20	17	3	2	0.4	3	0.5	0	2	0	4	10	2	12	10	4	20	46	0	0	0	0	0	0	0	0	0	0	0	0	884334	5	28.4	0	38.4
120314_0856	3	20	13	3	2	0.4	3	0.5	0	3	0	1	4	2	12	10	4	20	46	0	0	0	0	0	0	0	0	0	0	0	0	697667	2	34.4	0	44.4
120314_0856	3	20	9	3	2	0.4	3	0.5	0	5	1	5	NA	0	12	10	4	20	46	0	0	0	0	6	0	0	0	0	0	0	0	1223	1	18.4	0	58.4
120314_0856	3	20	11	3	2	0.4	3	0.5	0	4	0	2	20	0	12	10	4	20	46	0	0	0	0	1	0	0	0	0	0	0	0	647001	1	18.4	0	28.4
120314_0856	3	21	4	3	2	0.4	3	0.5	0	1	0	3	18	5	18	10	14	20	62	0	0	0	0	0	0	0	0	0	2	0.6666667	4	783133	7	26.8	6	30.13333
120314_0856	3	21	17	3	2	0.4	3	0.5	0	2	0	1	10	3	18	10	14	20	62	0	0	0	0	2	0	0	0	0	2	0.6666667	4	922467	5	34.8	6	38.13333
120314_0856	3	21	13	3	2	0.4	3	0.5	0	3	0	4	14	1	18	10	14	20	62	0	0	0	0	3	0	0	0	0	0	1.333333	4	737134	4	30.8	0	39.46667
120314_0856	3	21	9	3	2	0.4	3	0.5	0	5	1	5	NA	1	18	10	14	20	62	2	2	0	0	13	0	0	0	0	4	4	4	1283.8	1	24.8	12	60.8
120314_0856	3	21	11	3	2	0.4	3	0.5	0	4	0	2	20	0	18	10	14	20	62	0	0	0	0	1	0	0	0	0	0	1.333333	4	680468	0	24.8	0	33.46667
120314_0856	3	22	4	3	2	0.4	3	0.5	0	1	0	2	14	2	14	0	14	20	48	0	0	0	0	4	0	0	0	0	0	0	0	818333	11	25.2	0	35.2
120314_0856	3	22	13	3	2	0.4	3	0.5	0	3	0	1	14	3	14	0	14	20	48	0	0	0	0	2	0	0	0	0	0	0	0	772334	2	25.2	0	35.2
120314_0856	3	22	9	3	2	0.4	3	0.5	0	5	1	5	NA	0	14	0	14	20	48	0	0	0	0	3	0	0	0	0	0	0	0	1343	1	19.2	0	59.2
120314_0856	3	22	11	3	2	0.4	3	0.5	0	4	0	4	20	1	14	0	14	20	48	0	0	0	0	1	0	0	0	0	0	0	0	709668	0	19.2	0	29.2
120314_0856	3	22	17	3	2	0.4	3	0.5	0	2	0	3	0	1	14	0	14	20	48	0	0	0	0	0	0	0	0	0	0	0	0	971667	0	39.2	0	49.2
120314_0856	3	23	4	3	2	0.4	3	0.5	0	1	0	3	12	2	12	20	14	20	66	0	0	0	0	2	0	0	0	0	0	0	0	862733	11	34.4	0	44.4
120314_0856	3	23	17	3	2	0.4	3	0.5	0	2	0	1	20	1	12	20	14	20	66	0	0	0	0	0	0	0	0	0	0	0	0	1008067	6	26.4	0	36.4
120314_0856	3	23	9	3	2	0.4	3	0.5	0	5	1	5	NA	2	12	20	14	20	66	0	0	0	0	4	0	0	0	0	0	0	0	1409.4	2	26.4	0	66.4
120314_0856	3	23	13	3	2	0.4	3	0.5	0	3	0	4	14	2	12	20	14	20	66	0	0	0	0	0	0	0	0	0	0	0	0	814734	1	32.4	0	42.4
120314_0856	3	23	11	3	2	0.4	3	0.5	0	4	0	2	20	2	12	20	14	20	66	0	0	0	0	0	0	0	0	0	0	0	0	746068	0	26.4	0	36.4
120314_0856	3	24	4	3	2	0.4	3	0.5	0	1	0	3	20	1	20	0	14	20	54	0	0	0	0	4	0	0	0	0	0	0	0	894333	2	21.6	0	31.6
120314_0856	3	24	9	3	2	0.4	3	0.5	0	5	1	5	NA	1	20	0	14	20	54	0	0	0	0	4	0	0	0	0	0	0	0	1471	2	21.6	0	61.6
120314_0856	3	24	13	3	2	0.4	3	0.5	0	3	0	1	14	1	20	0	14	20	54	0	0	0	0	2	0	0	0	0	0	0	0	852334	1	27.6	0	37.6
120314_0856	3	24	17	3	2	0.4	3	0.5	0	2	0	4	0	4	20	0	14	20	54	0	0	0	0	0	0	0	0	0	0	0	0	1059667	0	41.6	0	51.6
120314_0856	3	24	11	3	2	0.4	3	0.5	0	4	0	2	20	1	20	0	14	20	54	0	0	0	0	0	0	0	0	0	0	0	0	777668	0	21.6	0	31.6
120314_0856	3	25	4	3	2	0.4	3	0.5	0	1	0	1	12	2	12	0	14	20	46	0	0	0	0	3	0	0	0	0	0	0	0	930733	6	26.4	0	36.4
120314_0856	3	25	13	3	2	0.4	3	0.5	0	3	0	4	14	1	12	0	14	20	46	0	0	0	0	1	0	0	0	0	0	0	0	886734	2	24.4	0	34.4
120314_0856	3	25	9	3	2	0.4	3	0.5	0	5	1	5	NA	0	12	0	14	20	46	0	0	0	0	6	0	0	0	0	0	0	0	1529.4	1	18.4	0	58.4
120314_0856	3	25	17	3	2	0.4	3	0.5	0	2	0	3	0	3	12	0	14	20	46	0	0	0	0	1	0	0	0	0	0	0	0	1108067	0	38.4	0	48.4
120314_0856	3	25	11	3	2	0.4	3	0.5	0	4	0	2	20	1	12	0	14	20	46	0	0	0	0	1	0	0	0	0	0	0	0	806068	0	18.4	0	28.4
120314_0856	3	26	4	3	2	0.4	3	0.5	0	1	0	3	0	1	0	6	14	20	40	0	0	0	0	1	0	0	0	0	0	0	0	976733	5	36	0	46
120314_0856	3	26	17	3	2	0.4	3	0.5	0	2	0	4	6	6	0	6	14	20	40	0	0	0	0	2	0	0	0	0	0	0	0	1148067	3	30	0	40
120314_0856	3	26	9	3	2	0.4	3	0.5	0	5	1	5	NA	0	0	6	14	20	40	0	0	0	0	4	0	0	0	0	0	0	0	1585.4	2	16	0	56
120314_0856	3	26	13	3	2	0.4	3	0.5	0	3	0	1	14	3	0	6	14	20	40	0	0	0	0	1	0	0	0	0	0	0	0	918734	1	22	0	32
120314_0856	3	26	11	3	2	0.4	3	0.5	0	4	0	2	20	0	0	6	14	20	40	0	0	0	0	1	0	0	0	0	0	0	0	832068	1	16	0	26
120314_0856	3	27	4	3	2	0.4	3	0.5	0	1	0	1	14	2	14	6	0	20	40	0	0	0	0	4	0	0	0	0	0	0	0	1008733	6	22	0	32
120314_0856	3	27	9	3	2	0.4	3	0.5	0	5	1	5	NA	0	14	6	0	20	40	0	0	0	0	6	0	0	0	0	0	0	0	1641.4	2	16	0	56
120314_0856	3	27	11	3	2	0.4	3	0.5	0	4	0	2	20	1	14	6	0	20	40	0	0	0	0	1	0	0	0	0	0	0	0	858068	1	16	0	26
120314_0856	3	27	13	3	2	0.4	3	0.5	0	3	0	3	0	1	14	6	0	20	40	0	0	0	0	1	0	0	0	0	0	0	0	964734	1	36	0	46
120314_0856	3	27	17	3	2	0.4	3	0.5	0	2	0	4	6	2	14	6	0	20	40	0	0	0	0	0	0	0	0	0	0	0	0	1188067	1	30	0	40
120314_0856	3	28	13	3	2	0.4	3	0.5	0	3	0	4	0	1	0	0	0	20	20	0	0	0	0	1	0	0	0	0	3	1	6	992734	2	28	9	28
120314_0856	3	28	9	3	2	0.4	3	0.5	0	5	1	5	NA	0	0	0	0	20	20	3	0	3	0	16	0	0	0	0	6	6	6	1683.4	1	8	18	42
120314_0856	3	28	4	3	2	0.4	3	0.5	0	1	0	2	0	2	0	0	0	20	20	0	0	0	0	1	0	0	0	0	3	1	6	1036733	1	28	9	28
120314_0856	3	28	17	3	2	0.4	3	0.5	0	2	0	3	0	2	0	0	0	20	20	0	0	0	0	1	0	0	0	0	0	2	6	1224067	1	28	0	36
120314_0856	3	28	11	3	2	0.4	3	0.5	0	4	0	1	20	0	0	0	0	20	20	0	0	0	0	0	0	0	0	0	0	2	6	874068	1	8	0	16
120314_0856	3	29	4	3	2	0.4	3	0.5	0	1	0	4	14	8	14	10	18	20	62	0	0	0	0	0	0	0	0	0	0	0.6666667	2	1076866	5	30.8	0	40.13333
120314_0856	3	29	9	3	2	0.4	3	0.5	0	5	1	5	NA	0	14	10	18	20	62	0	0	0	2	9	0	0	0	0	2	2	2	1746.2	2	24.8	6	62.8
120314_0856	3	29	13	3	2	0.4	3	0.5	0	3	0	1	18	2	14	10	18	20	62	0	0	0	0	1	0	0	0	0	0	0.6666667	2	1028867	1	26.8	0	36.13333
120314_0856	3	29	17	3	2	0.4	3	0.5	0	2	0	3	10	2	14	10	18	20	62	0	0	0	0	1	0	0	0	0	0	0.6666667	2	1268.2	0	34.8	0	44.13333
120314_0856	3	29	11	3	2	0.4	3	0.5	0	4	0	2	20	0	14	10	18	20	62	0	0	0	0	1	0	0	0	0	2	0	2	902868	0	24.8	6	28.8
120314_0856	3	30	4	3	2	0.4	3	0.5	0	1	0	2	16	2	16	10	0	20	46	0	0	0	0	13	0	0	0	0	0	0	0	1109266	4	22.4	0	32.4
120314_0856	3	30	13	3	2	0.4	3	0.5	0	3	0	1	0	1	16	10	0	20	46	0	0	0	0	0	0	0	0	0	0	0	0	1077267	3	38.4	0	48.4
120314_0856	3	30	17	3	2	0.4	3	0.5	0	2	0	4	10	2	16	10	0	20	46	0	0	0	0	0	0	0	0	0	0	0	0	1306.6	2	28.4	0	38.4
120314_0856	3	30	11	3	2	0.4	3	0.5	0	4	0	3	20	0	16	10	0	20	46	0	0	0	0	1	0	0	0	0	0	0	0	931268	1	18.4	0	28.4
120314_0856	3	30	9	3	2	0.4	3	0.5	0	5	1	5	NA	0	16	10	0	20	46	0	0	0	0	5	0	0	0	0	0	0	0	1804.6	0	18.4	0	58.4
120314_0856	3	1	16	4	2	0.4	3	0.5	18	2	0	1	0	10	20	0	20	20	60	0	0	0	0	30	0	0	0	0	0	0	0	54	20	44	0	54
120314_0856	3	1	15	4	2	0.4	3	0.5	17	1	0	4	20	3	20	0	20	20	60	0	0	0	0	32	0	0	0	0	0	0	0	34	17	24	0	34
120314_0856	3	1	20	4	2	0.4	3	0.5	16	4	0	2	20	3	20	0	20	20	60	0	0	0	0	10	0	0	0	0	0	0	0	34	13	24	0	34
120314_0856	3	1	8	4	2	0.4	3	0.5	15	5	1	5	NA	1	20	0	20	20	60	0	0	0	0	19	0	0	0	0	0	0	0	64	7	24	0	64
120314_0856	3	1	2	4	2	0.4	3	0.5	19	3	0	3	20	2	20	0	20	20	60	0	0	0	0	7	0	0	0	0	0	0	0	34	7	24	0	34
120314_0856	3	2	16	4	2	0.4	3	0.5	0	2	0	2	10	10	20	10	20	20	70	0	0	0	0	15	0	0	0	0	0	0	0	102	25	38	0	48
120314_0856	3	2	15	4	2	0.4	3	0.5	0	1	0	4	20	5	20	10	20	20	70	0	0	0	0	12	0	0	0	0	0	0	0	72	9	28	0	38
120314_0856	3	2	20	4	2	0.4	3	0.5	0	4	0	1	20	1	20	10	20	20	70	0	0	0	0	4	0	0	0	0	0	0	0	72	4	28	0	38
120314_0856	3	2	2	4	2	0.4	3	0.5	0	3	0	3	20	3	20	10	20	20	70	0	0	0	0	3	0	0	0	0	0	0	0	72	4	28	0	38
120314_0856	3	2	8	4	2	0.4	3	0.5	0	5	1	5	NA	3	20	10	20	20	70	0	0	0	0	11	0	0	0	0	0	0	0	132	2	28	0	68
120314_0856	3	3	16	4	2	0.4	3	0.5	0	2	0	4	0	2	20	0	20	20	60	0	0	0	0	7	0	0	0	0	0	0	0	156	34	44	0	54
120314_0856	3	3	20	4	2	0.4	3	0.5	0	4	0	1	20	2	20	0	20	20	60	0	0	0	0	2	0	0	0	0	0	0	0	106	5	24	0	34
120314_0856	3	3	15	4	2	0.4	3	0.5	0	1	0	2	20	6	20	0	20	20	60	0	0	0	0	5	0	0	0	0	0	0	0	106	3	24	0	34
120314_0856	3	3	8	4	2	0.4	3	0.5	0	5	1	5	NA	5	20	0	20	20	60	0	0	0	0	6	0	0	0	0	0	0	0	196	2	24	0	64
120314_0856	3	3	2	4	2	0.4	3	0.5	0	3	0	3	20	1	20	0	20	20	60	0	0	0	0	2	0	0	0	0	0	0	0	106	2	24	0	34
120314_0856	3	4	2	4	2	0.4	3	0.5	0	3	0	3	20	3	20	0	20	20	60	0	0	0	0	13	0	0	0	0	0	0	0	140	6	24	0	34
120314_0856	3	4	16	4	2	0.4	3	0.5	0	2	0	1	0	2	20	0	20	20	60	0	0	0	0	13	0	0	0	0	0	0	0	210	6	44	0	54
120314_0856	3	4	20	4	2	0.4	3	0.5	0	4	0	2	20	5	20	0	20	20	60	0	0	0	0	4	0	0	0	0	0	0	0	140	3	24	0	34
120314_0856	3	4	8	4	2	0.4	3	0.5	0	5	1	5	NA	1	20	0	20	20	60	0	0	0	0	12	0	0	0	0	0	0	0	260	2	24	0	64
120314_0856	3	4	15	4	2	0.4	3	0.5	0	1	0	4	20	8	20	0	20	20	60	0	0	0	0	9	0	0	0	0	0	0	0	140	2	24	0	34
120314_0856	3	5	16	4	2	0.4	3	0.5	0	2	0	2	4	15	20	4	16	20	60	0	0	0	0	7	0	0	0	0	0	0	0	260	18	40	0	50
120314_0856	3	5	2	4	2	0.4	3	0.5	0	3	0	4	16	7	20	4	16	20	60	0	0	0	0	0	0	0	0	0	0	0	0	178	9	28	0	38
120314_0856	3	5	20	4	2	0.4	3	0.5	0	4	0	3	20	2	20	4	16	20	60	0	0	0	0	5	0	0	0	0	0	0	0	174	3	24	0	34
120314_0856	3	5	15	4	2	0.4	3	0.5	0	1	0	1	20	2	20	4	16	20	60	0	0	0	0	1	0	0	0	0	0	0	0	174	3	24	0	34
120314_0856	3	5	8	4	2	0.4	3	0.5	0	5	1	5	NA	1	20	4	16	20	60	0	0	0	0	7	0	0	0	0	0	0	0	324	2	24	0	64
120314_0856	3	6	16	4	2	0.4	3	0.5	0	2	0	1	0	5	20	0	16	0	36	0	0	0	0	1	0	0	0	0	0	0	0	304.4	13	34.4	0	44.4
120314_0856	3	6	8	4	2	0.4	3	0.5	0	5	1	5	NA	2	20	0	16	0	36	0	0	0	0	6	0	0	0	0	0	0	0	378.4	5	14.4	0	54.4
120314_0856	3	6	20	4	2	0.4	3	0.5	0	4	0	2	0	4	20	0	16	0	36	0	0	0	0	2	0	0	0	0	0	0	0	218.4	5	34.4	0	44.4
120314_0856	3	6	15	4	2	0.4	3	0.5	0	1	0	4	20	9	20	0	16	0	36	0	0	0	0	3	0	0	0	0	0	0	0	198.4	4	14.4	0	24.4
120314_0856	3	6	2	4	2	0.4	3	0.5	0	3	0	3	16	2	20	0	16	0	36	0	0	0	0	1	0	0	0	0	0	0	0	206.4	2	18.4	0	28.4
120314_0856	3	7	20	4	2	0.4	3	0.5	0	4	0	2	10	2	20	0	0	10	30	0	0	0	0	2	0	0	0	0	0	0	0	250.4	8	22	0	32
120314_0856	3	7	15	4	2	0.4	3	0.5	0	1	0	1	20	4	20	0	0	10	30	0	0	0	0	4	0	0	0	0	0	0	0	220.4	5	12	0	22
120314_0856	3	7	2	4	2	0.4	3	0.5	0	3	0	3	0	1	20	0	0	10	30	0	0	0	0	0	0	0	0	0	0	0	0	248.4	3	32	0	42
120314_0856	3	7	16	4	2	0.4	3	0.5	0	2	0	4	0	8	20	0	0	10	30	0	0	0	0	3	0	0	0	0	0	0	0	346.4	2	32	0	42
120314_0856	3	7	8	4	2	0.4	3	0.5	0	5	1	5	NA	1	20	0	0	10	30	0	0	0	0	5	0	0	0	0	0	0	0	430.4	1	12	0	52
120314_0856	3	8	15	4	2	0.4	3	0.5	0	1	0	2	0	1	0	0	16	20	36	0	0	0	0	1	0	0	0	0	0	0	0	264.8	13	34.4	0	44.4
120314_0856	3	8	16	4	2	0.4	3	0.5	0	2	0	1	0	8	0	0	16	20	36	0	0	0	0	8	0	0	0	0	0	0	0	390.8	9	34.4	0	44.4
120314_0856	3	8	20	4	2	0.4	3	0.5	0	4	0	3	20	2	0	0	16	20	36	0	0	0	0	1	0	0	0	0	0	0	0	274.8	3	14.4	0	24.4
120314_0856	3	8	2	4	2	0.4	3	0.5	0	3	0	4	16	0	0	0	16	20	36	0	0	0	0	2	0	0	0	0	0	0	0	276.8	2	18.4	0	28.4
120314_0856	3	8	8	4	2	0.4	3	0.5	0	5	1	5	NA	1	0	0	16	20	36	0	0	0	0	4	0	0	0	0	0	0	0	484.8	1	14.4	0	54.4
120314_0856	3	9	15	4	2	0.4	3	0.5	0	1	0	3	20	1	20	0	0	0	20	0	0	0	0	0	0	0	0	0	0	0	0	282.8	9	8	0	18
120314_0856	3	9	8	4	2	0.4	3	0.5	0	5	1	5	NA	2	20	0	0	0	20	0	0	0	0	6	0	0	0	0	0	0	0	532.8	2	8	0	48
120314_0856	3	9	20	4	2	0.4	3	0.5	0	4	0	4	0	2	20	0	0	0	20	0	0	0	0	1	0	0	0	0	0	0	0	312.8	2	28	0	38
120314_0856	3	9	2	4	2	0.4	3	0.5	0	3	0	2	0	1	20	0	0	0	20	0	0	0	0	1	0	0	0	0	0	0	0	314.8	2	28	0	38
120314_0856	3	9	16	4	2	0.4	3	0.5	0	2	0	1	0	7	20	0	0	0	20	0	0	0	0	4	0	0	0	0	0	0	0	428.8	1	28	0	38
120314_0856	3	10	15	4	2	0.4	3	0.5	0	1	0	4	10	2	10	0	14	10	34	0	0	0	0	6	0	0	0	0	0	0	0	316.4	8	23.6	0	33.6
120314_0856	3	10	16	4	2	0.4	3	0.5	0	2	0	3	0	1	10	0	14	10	34	0	0	0	0	4	0	0	0	0	0	0	0	472.4	8	33.6	0	43.6
120314_0856	3	10	20	4	2	0.4	3	0.5	0	4	0	1	10	2	10	0	14	10	34	0	0	0	0	0	0	0	0	0	0	0	0	346.4	2	23.6	0	33.6
120314_0856	3	10	8	4	2	0.4	3	0.5	0	5	1	5	NA	2	10	0	14	10	34	0	0	0	0	8	0	0	0	0	0	0	0	586.4	1	13.6	0	53.6
120314_0856	3	10	2	4	2	0.4	3	0.5	0	3	0	2	14	1	10	0	14	10	34	0	0	0	0	1	0	0	0	0	0	0	0	344.4	1	19.6	0	29.6
120314_0856	3	11	15	4	2	0.4	3	0.5	0	1	0	4	14	4	14	0	12	10	36	0	0	0	0	3	0	0	0	0	0	0	0	346.8	5	20.4	0	30.4
120314_0856	3	11	16	4	2	0.4	3	0.5	0	2	0	3	0	3	14	0	12	10	36	0	0	0	0	7	0	0	0	0	0	0	0	516.8	4	34.4	0	44.4
120314_0856	3	11	20	4	2	0.4	3	0.5	0	4	0	1	10	2	14	0	12	10	36	0	0	0	0	2	0	0	0	0	0	0	0	380.8	2	24.4	0	34.4
120314_0856	3	11	8	4	2	0.4	3	0.5	0	5	1	5	NA	1	14	0	12	10	36	0	0	0	0	7	0	0	0	0	0	0	0	640.8	1	14.4	0	54.4
120314_0856	3	11	2	4	2	0.4	3	0.5	0	3	0	2	12	1	14	0	12	10	36	0	0	0	0	1	0	0	0	0	0	0	0	376.8	1	22.4	0	32.4
120314_0856	3	12	15	4	2	0.4	3	0.5	0	1	0	3	14	3	14	0	10	10	34	0	0	0	0	15	0	0	0	0	0	0	0	376.4	8	19.6	0	29.6
120314_0856	3	12	16	4	2	0.4	3	0.5	0	2	0	2	0	3	14	0	10	10	34	0	0	0	0	5	0	0	0	0	0	0	0	560.4	6	33.6	0	43.6
120314_0856	3	12	2	4	2	0.4	3	0.5	0	3	0	1	10	1	14	0	10	10	34	0	0	0	0	1	0	0	0	0	0	0	0	410.4	4	23.6	0	33.6
120314_0856	3	12	8	4	2	0.4	3	0.5	0	5	1	5	NA	1	14	0	10	10	34	0	0	0	0	9	0	0	0	0	0	0	0	694.4	3	13.6	0	53.6
120314_0856	3	12	20	4	2	0.4	3	0.5	0	4	0	4	10	1	14	0	10	10	34	0	0	0	0	0	0	0	0	0	0	0	0	414.4	1	23.6	0	33.6
120314_0856	3	13	16	4	2	0.4	3	0.5	0	2	0	4	0	2	12	0	10	2	24	0	0	0	0	6	0	0	0	0	0	0	0	600	9	29.6	0	39.6
120314_0856	3	13	15	4	2	0.4	3	0.5	0	1	0	3	12	11	12	0	10	2	24	0	0	0	0	1	0	0	0	0	0	0	0	404	8	17.6	0	27.6
120314_0856	3	13	20	4	2	0.4	3	0.5	0	4	0	1	2	1	12	0	10	2	24	0	0	0	0	0	0	0	0	0	0	0	0	452	4	27.6	0	37.6
120314_0856	3	13	8	4	2	0.4	3	0.5	0	5	1	5	NA	2	12	0	10	2	24	0	0	0	0	5	0	0	0	0	0	0	0	744	3	9.6	0	49.6
120314_0856	3	13	2	4	2	0.4	3	0.5	0	3	0	2	10	1	12	0	10	2	24	0	0	0	0	0	0	0	0	0	0	0	0	440	1	19.6	0	29.6
120314_0856	3	14	16	4	2	0.4	3	0.5	0	2	0	3	4	4	12	4	10	10	36	0	0	0	0	5	0	0	0	0	0	0	0	640.4	8	30.4	0	40.4
120314_0856	3	14	15	4	2	0.4	3	0.5	0	1	0	2	12	6	12	4	10	10	36	0	0	0	0	0	0	0	0	0	0	0	0	436.4	4	22.4	0	32.4
120314_0856	3	14	8	4	2	0.4	3	0.5	0	5	1	5	NA	5	12	4	10	10	36	0	0	0	0	8	0	0	0	0	0	0	0	798.4	3	14.4	0	54.4
120314_0856	3	14	2	4	2	0.4	3	0.5	0	3	0	1	10	3	12	4	10	10	36	0	0	0	0	3	0	0	0	0	0	0	0	474.4	1	24.4	0	34.4
120314_0856	3	14	20	4	2	0.4	3	0.5	0	4	0	4	10	1	12	4	10	10	36	0	0	0	0	0	0	0	0	0	0	0	0	486.4	0	24.4	0	34.4
120314_0856	3	15	16	4	2	0.4	3	0.5	0	2	0	2	4	10	14	4	10	2	30	0	0	0	0	3	0	0	0	0	0	0	0	678.4	12	28	0	38
120314_0856	3	15	20	4	2	0.4	3	0.5	0	4	0	4	2	10	14	4	10	2	30	0	0	0	0	0	0	0	0	0	0	0	0	526.4	5	30	0	40
120314_0856	3	15	2	4	2	0.4	3	0.5	0	3	0	3	10	2	14	4	10	2	30	0	0	0	0	1	0	0	0	0	0	0	0	506.4	3	22	0	32
120314_0856	3	15	15	4	2	0.4	3	0.5	0	1	0	1	14	3	14	4	10	2	30	0	0	0	0	2	0	0	0	0	0	0	0	464.4	2	18	0	28
120314_0856	3	15	8	4	2	0.4	3	0.5	0	5	1	5	NA	2	14	4	10	2	30	0	0	0	0	5	0	0	0	0	0	0	0	850.4	1	12	0	52
120314_0856	3	16	15	4	2	0.4	3	0.5	0	1	0	2	10	4	10	0	10	6	26	0	0	0	0	1	0	0	0	0	0	0	0	494.8	15	20.4	0	30.4
120314_0856	3	16	16	4	2	0.4	3	0.5	0	2	0	1	0	2	10	0	10	6	26	0	0	0	0	5	0	0	0	0	0	0	0	718.8	4	30.4	0	40.4
120314_0856	3	16	20	4	2	0.4	3	0.5	0	4	0	4	6	2	10	0	10	6	26	0	0	0	0	0	0	0	0	0	0	0	0	560.8	3	24.4	0	34.4
120314_0856	3	16	2	4	2	0.4	3	0.5	0	3	0	3	10	2	10	0	10	6	26	0	0	0	0	1	0	0	0	0	0	0	0	536.8	2	20.4	0	30.4
120314_0856	3	16	8	4	2	0.4	3	0.5	0	5	1	5	NA	0	10	0	10	6	26	0	0	0	0	8	0	0	0	0	0	0	0	900.8	0	10.4	0	50.4
120314_0856	3	17	15	4	2	0.4	3	0.5	0	1	0	2	10	5	10	0	20	10	40	0	0	0	0	4	0	0	0	0	0	0	0	530.8	11	26	0	36
120314_0856	3	17	2	4	2	0.4	3	0.5	0	3	0	3	20	2	10	0	20	10	40	0	0	0	0	1	0	0	0	0	0	0	0	562.8	2	16	0	26
120314_0856	3	17	16	4	2	0.4	3	0.5	0	2	0	4	0	6	10	0	20	10	40	0	0	0	0	5	0	0	0	0	0	0	0	764.8	1	36	0	46
120314_0856	3	17	8	4	2	0.4	3	0.5	0	5	1	5	NA	12	10	0	20	10	40	0	0	0	0	7	0	0	0	0	0	0	0	956.8	0	16	0	56
120314_0856	3	17	20	4	2	0.4	3	0.5	0	4	0	1	10	1	10	0	20	10	40	0	0	0	0	0	0	0	0	0	0	0	0	596.8	0	26	0	36
120314_0856	3	18	15	4	2	0.4	3	0.5	0	1	0	1	20	1	20	8	0	10	38	0	0	0	0	0	0	0	0	0	0	0	0	556	16	15.2	0	25.2
120314_0856	3	18	8	4	2	0.4	3	0.5	0	5	1	5	NA	2	20	8	0	10	38	0	0	0	0	8	0	0	0	0	0	0	0	1012	1	15.2	0	55.2
120314_0856	3	18	16	4	2	0.4	3	0.5	0	2	0	3	8	4	20	8	0	10	38	0	0	0	0	2	0	0	0	0	0	0	0	802	1	27.2	0	37.2
120314_0856	3	18	2	4	2	0.4	3	0.5	0	3	0	2	0	0	20	8	0	10	38	0	0	0	0	1	0	0	0	0	0	0	0	608	1	35.2	0	45.2
120314_0856	3	18	20	4	2	0.4	3	0.5	0	4	0	4	10	2	20	8	0	10	38	0	0	0	0	0	0	0	0	0	0	0	0	632	0	25.2	0	35.2
120314_0856	3	19	8	4	2	0.4	3	0.5	0	5	1	5	NA	7	14	0	10	12	36	0	0	0	0	11	0	0	0	0	0	0	0	1066.4	8	14.4	0	54.4
120314_0856	3	19	15	4	2	0.4	3	0.5	0	1	0	1	14	3	14	0	10	12	36	0	0	0	0	0	0	0	0	0	0	0	0	586.4	6	20.4	0	30.4
120314_0856	3	19	20	4	2	0.4	3	0.5	0	4	0	3	12	2	14	0	10	12	36	0	0	0	0	1	0	0	0	0	0	0	0	664.4	4	22.4	0	32.4
120314_0856	3	19	16	4	2	0.4	3	0.5	0	2	0	2	0	1	14	0	10	12	36	0	0	0	0	2	0	0	0	0	0	0	0	846.4	2	34.4	0	44.4
120314_0856	3	19	2	4	2	0.4	3	0.5	0	3	0	4	10	0	14	0	10	12	36	0	0	0	0	1	0	0	0	0	0	0	0	642.4	0	24.4	0	34.4
120314_0856	3	20	15	4	2	0.4	3	0.5	0	1	0	4	10	4	10	0	16	12	38	0	0	0	0	2	0	0	0	0	0	0	0	621.6	19	25.2	0	35.2
120314_0856	3	20	16	4	2	0.4	3	0.5	0	2	0	3	0	3	10	0	16	12	38	0	0	0	0	6	0	0	0	0	0	0	0	891.6	6	35.2	0	45.2
120314_0856	3	20	8	4	2	0.4	3	0.5	0	5	1	5	NA	1	10	0	16	12	38	0	0	0	0	6	0	0	0	0	0	0	0	1121.6	2	15.2	0	55.2
120314_0856	3	20	20	4	2	0.4	3	0.5	0	4	0	1	12	2	10	0	16	12	38	0	0	0	0	1	0	0	0	0	0	0	0	697.6	2	23.2	0	33.2
120314_0856	3	20	2	4	2	0.4	3	0.5	0	3	0	2	16	0	10	0	16	12	38	0	0	0	0	0	0	0	0	0	0	0	0	671.6	0	19.2	0	29.2
120314_0856	3	21	15	4	2	0.4	3	0.5	0	1	0	1	10	6	10	4	16	0	30	0	0	0	0	1	0	0	0	0	0	0	0	653.6	22	22	0	32
120314_0856	3	21	16	4	2	0.4	3	0.5	0	2	0	2	4	4	10	4	16	0	30	0	0	0	0	4	0	0	0	0	0	0	0	929.6	7	28	0	38
120314_0856	3	21	8	4	2	0.4	3	0.5	0	5	1	5	NA	0	10	4	16	0	30	0	0	0	0	4	0	0	0	0	0	0	0	1173.6	4	12	0	52
120314_0856	3	21	2	4	2	0.4	3	0.5	0	3	0	4	16	1	10	4	16	0	30	0	0	0	0	1	0	0	0	0	0	0	0	697.6	2	16	0	26
120314_0856	3	21	20	4	2	0.4	3	0.5	0	4	0	3	0	1	10	4	16	0	30	0	0	0	0	0	0	0	0	0	0	0	0	739.6	2	32	0	42
120314_0856	3	22	15	4	2	0.4	3	0.5	0	1	0	4	10	6	10	0	16	10	36	0	0	0	0	10	0	0	0	0	0	0	0	688	2	24.4	0	34.4
120314_0856	3	22	2	4	2	0.4	3	0.5	0	3	0	3	16	2	10	0	16	10	36	0	0	0	0	1	0	0	0	0	0	0	0	726	2	18.4	0	28.4
120314_0856	3	22	8	4	2	0.4	3	0.5	0	5	1	5	NA	0	10	0	16	10	36	0	0	0	0	5	0	0	0	0	0	0	0	1228	1	14.4	0	54.4
120314_0856	3	22	16	4	2	0.4	3	0.5	0	2	0	2	0	2	10	0	16	10	36	0	0	0	0	1	0	0	0	0	0	0	0	974	1	34.4	0	44.4
120314_0856	3	22	20	4	2	0.4	3	0.5	0	4	0	1	10	1	10	0	16	10	36	0	0	0	0	0	0	0	0	0	0	0	0	774	1	24.4	0	34.4
120314_0856	3	23	16	4	2	0.4	3	0.5	0	2	0	2	0	5	12	0	10	2	24	0	0	0	0	5	0	0	0	0	0	0	0	1013.6	6	29.6	0	39.6
120314_0856	3	23	15	4	2	0.4	3	0.5	0	1	0	4	12	6	12	0	10	2	24	0	0	0	0	3	0	0	0	0	0	0	0	715.6	2	17.6	0	27.6
120314_0856	3	23	20	4	2	0.4	3	0.5	0	4	0	3	2	3	12	0	10	2	24	0	0	0	0	0	0	0	0	0	0	0	0	811.6	1	27.6	0	37.6
120314_0856	3	23	8	4	2	0.4	3	0.5	0	5	1	5	NA	0	12	0	10	2	24	0	0	0	0	5	0	0	0	0	0	0	0	1277.6	0	9.6	0	49.6
120314_0856	3	23	2	4	2	0.4	3	0.5	0	3	0	1	10	0	12	0	10	2	24	0	0	0	0	1	0	0	0	0	0	0	0	755.6	0	19.6	0	29.6
120314_0856	3	24	16	4	2	0.4	3	0.5	0	2	0	4	0	6	10	0	0	10	20	0	0	0	0	5	0	0	0	0	0	0	0	1051.6	8	28	0	38
120314_0856	3	24	20	4	2	0.4	3	0.5	0	4	0	3	10	1	10	0	0	10	20	0	0	0	0	1	0	0	0	0	0	0	0	839.6	5	18	0	28
120314_0856	3	24	15	4	2	0.4	3	0.5	0	1	0	2	10	3	10	0	0	10	20	0	0	0	0	2	0	0	0	0	0	0	0	743.6	4	18	0	28
120314_0856	3	24	8	4	2	0.4	3	0.5	0	5	1	5	NA	0	10	0	0	10	20	0	0	0	0	5	0	0	0	0	0	0	0	1325.6	3	8	0	48
120314_0856	3	24	2	4	2	0.4	3	0.5	0	3	0	1	0	1	10	0	0	10	20	0	0	0	0	0	0	0	0	0	0	0	0	793.6	1	28	0	38
120314_0856	3	25	15	4	2	0.4	3	0.5	0	1	0	3	0	2	0	0	0	0	0	0	0	0	0	1	0	0	0	0	0	0	0	773.6	8	20	0	30
120314_0856	3	25	8	4	2	0.4	3	0.5	0	5	1	5	NA	0	0	0	0	0	0	0	0	0	0	4	0	0	0	0	0	0	0	1365.6	5	0	0	40
120314_0856	3	25	16	4	2	0.4	3	0.5	0	2	0	1	0	6	0	0	0	0	0	0	0	0	0	3	0	0	0	0	0	0	0	1081.6	5	20	0	30
120314_0856	3	25	2	4	2	0.4	3	0.5	0	3	0	4	0	1	0	0	0	0	0	0	0	0	0	2	0	0	0	0	0	0	0	823.6	1	20	0	30
120314_0856	3	25	20	4	2	0.4	3	0.5	0	4	0	2	0	4	0	0	0	0	0	0	0	0	0	0	0	0	0	0	0	0	0	869.6	0	20	0	30
120314_0856	3	26	15	4	2	0.4	3	0.5	0	1	0	4	0	1	0	0	0	0	0	0	0	0	0	1	0	0	0	0	0	0	0	803.6	5	20	0	30
120314_0856	3	26	16	4	2	0.4	3	0.5	0	2	0	2	0	2	0	0	0	0	0	0	0	0	0	2	0	0	0	0	0	0	0	1111.6	4	20	0	30
120314_0856	3	26	8	4	2	0.4	3	0.5	0	5	1	5	NA	1	0	0	0	0	0	0	0	0	0	8	0	0	0	0	0	0	0	1405.6	1	0	0	40
120314_0856	3	26	20	4	2	0.4	3	0.5	0	4	0	3	0	1	0	0	0	0	0	0	0	0	0	0	0	0	0	0	0	0	0	899.6	0	20	0	30
120314_0856	3	26	2	4	2	0.4	3	0.5	0	3	0	1	0	0	0	0	0	0	0	0	0	0	0	0	0	0	0	0	0	0	0	853.6	0	20	0	30
120314_0856	3	27	15	4	2	0.4	3	0.5	0	1	0	3	4	8	4	0	0	0	4	0	0	0	0	0	0	0	0	0	0	0	0	831.2	9	17.6	0	27.6
120314_0856	3	27	16	4	2	0.4	3	0.5	0	2	0	2	0	2	4	0	0	0	4	0	0	0	0	3	0	0	0	0	0	0	0	1143.2	3	21.6	0	31.6
120314_0856	3	27	20	4	2	0.4	3	0.5	0	4	0	1	0	1	4	0	0	0	4	0	0	0	0	0	0	0	0	0	0	0	0	931.2	2	21.6	0	31.6
120314_0856	3	27	8	4	2	0.4	3	0.5	0	5	1	5	NA	0	4	0	0	0	4	0	0	0	0	4	0	0	0	0	0	0	0	1447.2	1	1.6	0	41.6
120314_0856	3	27	2	4	2	0.4	3	0.5	0	3	0	4	0	0	4	0	0	0	4	0	0	0	0	2	0	0	0	0	0	0	0	885.2	0	21.6	0	31.6
120314_0856	3	28	16	4	2	0.4	3	0.5	0	2	0	4	0	7	4	0	0	6	10	0	0	0	0	1	0	0	0	0	0	0	0	1177.2	5	24	0	34
120314_0856	3	28	15	4	2	0.4	3	0.5	0	1	0	2	4	5	4	0	0	6	10	0	0	0	0	1	0	0	0	0	0	0	0	861.2	3	20	0	30
120314_0856	3	28	20	4	2	0.4	3	0.5	0	4	0	3	6	0	4	0	0	6	10	0	0	0	0	0	0	0	0	0	0	0	0	959.2	3	18	0	28
120314_0856	3	28	2	4	2	0.4	3	0.5	0	3	0	1	0	2	4	0	0	6	10	0	0	0	0	0	0	0	0	0	0	0	0	919.2	2	24	0	34
120314_0856	3	28	8	4	2	0.4	3	0.5	0	5	1	5	NA	0	4	0	0	6	10	0	0	0	0	4	0	0	0	0	0	0	0	1491.2	1	4	0	44
120314_0856	3	29	16	4	2	0.4	3	0.5	0	2	0	1	0	4	8	0	0	0	8	0	0	0	0	4	0	0	0	0	0	0	0	1210.4	7	23.2	0	33.2
120314_0856	3	29	15	4	2	0.4	3	0.5	0	1	0	4	8	4	8	0	0	0	8	0	0	0	0	0	0	0	0	0	0	0	0	886.4	6	15.2	0	25.2
120314_0856	3	29	8	4	2	0.4	3	0.5	0	5	1	5	NA	0	8	0	0	0	8	0	0	0	0	6	0	0	0	0	0	0	0	1534.4	3	3.2	0	43.2
120314_0856	3	29	20	4	2	0.4	3	0.5	0	4	0	2	0	2	8	0	0	0	8	0	0	0	0	0	0	0	0	0	0	0	0	992.4	1	23.2	0	33.2
120314_0856	3	29	2	4	2	0.4	3	0.5	0	3	0	3	0	1	8	0	0	0	8	0	0	0	0	0	0	0	0	0	0	0	0	952.4	0	23.2	0	33.2
120314_0856	3	30	15	4	2	0.4	3	0.5	0	1	0	3	0	1	0	0	0	0	0	0	0	0	0	2	0	0	0	0	0	0	0	916.4	19	20	0	30
120314_0856	3	30	8	4	2	0.4	3	0.5	0	5	1	5	NA	1	0	0	0	0	0	0	0	0	0	4	0	0	0	0	0	0	0	1574.4	6	0	0	40
120314_0856	3	30	16	4	2	0.4	3	0.5	0	2	0	2	0	4	0	0	0	0	0	0	0	0	0	1	0	0	0	0	0	0	0	1240.4	5	20	0	30
120314_0856	3	30	2	4	2	0.4	3	0.5	0	3	0	1	0	0	0	0	0	0	0	0	0	0	0	1	0	0	0	0	0	0	0	982.4	1	20	0	30
120314_0856	3	30	20	4	2	0.4	3	0.5	0	4	0	4	0	6	0	0	0	0	0	0	0	0	0	0	0	0	0	0	0	0	0	1022.4	0	20	0	30
120314_1215	4	1	3	1	1	0.4	3	0.5	0	2	0	4	10	21	12	10	2	20	44	0	0	0	0	35	0	1	0	0	1	0	1	34.6	58	27.6	3	34.6
120314_1215	4	1	11	1	1	0.4	3	0.5	2	4	0	1	20	10	12	10	2	20	44	0	1	0	0	29	0	1	0	0	0	1	1	26.6	16	17.6	0	26.6
120314_1215	4	1	12	1	1	0.4	3	0.5	3	1	0	2	12	10	12	10	2	20	44	0	0	0	0	24	0	1	0	0	0	0	1	35.6	15	25.6	0	35.6
120314_1215	4	1	13	1	1	0.4	3	0.5	1	5	1	5	NA	3	12	10	2	20	44	0	0	0	0	19	0	1	0	0	1	0	1	56.6	13	17.6	3	56.6
120314_1215	4	1	15	1	1	0.4	3	0.5	4	3	0	3	2	15	12	10	2	20	44	0	0	0	0	24	0	1	0	0	0	0	1	45.6	7	35.6	0	45.6
120314_1215	4	2	3	1	1	0.4	3	0.5	0	2	0	3	12	14	14	12	4	0	30	0	0	0	0	37	0	0	0	0	0	0	0	64.6	40	20	0	30
120314_1215	4	2	15	1	1	0.4	3	0.5	0	3	0	2	4	6	14	12	4	0	30	0	0	0	0	16	0	0	0	0	0	0	0	83.6	17	28	0	38
120314_1215	4	2	12	1	1	0.4	3	0.5	0	1	0	1	14	7	14	12	4	0	30	0	0	0	0	11	0	0	0	0	0	0	0	63.6	17	18	0	28
120314_1215	4	2	11	1	1	0.4	3	0.5	0	4	0	4	0	3	14	12	4	0	30	0	0	0	0	5	0	0	0	0	0	0	0	68.6	5	32	0	42
120314_1215	4	2	13	1	1	0.4	3	0.5	0	5	1	5	NA	6	14	12	4	0	30	0	0	0	0	20	0	0	0	0	0	0	0	108.6	2	12	0	52
120314_1215	4	3	3	1	1	0.4	3	0.5	0	2	0	3	12	10	12	12	2	20	46	0	0	0	0	23	0	0	0	0	0	0	0	101	24	26.4	0	36.4
120314_1215	4	3	12	1	1	0.4	3	0.5	0	1	0	1	12	6	12	12	2	20	46	0	0	0	0	7	0	0	0	0	0	0	0	100	14	26.4	0	36.4
120314_1215	4	3	11	1	1	0.4	3	0.5	0	4	0	4	20	6	12	12	2	20	46	0	0	0	0	4	0	0	0	0	0	0	0	97	12	18.4	0	28.4
120314_1215	4	3	15	1	1	0.4	3	0.5	0	3	0	2	2	3	12	12	2	20	46	0	0	0	0	8	0	0	0	0	0	0	0	130	10	36.4	0	46.4
120314_1215	4	3	13	1	1	0.4	3	0.5	0	5	1	5	NA	9	12	12	2	20	46	0	0	0	0	3	0	0	0	0	0	0	0	167	5	18.4	0	58.4
120314_1215	4	4	12	1	1	0.4	3	0.5	0	1	0	2	12	7	12	12	2	0	26	0	0	0	0	12	0	0	0	0	0	0	0	128.4	18	18.4	0	28.4
120314_1215	4	4	13	1	1	0.4	3	0.5	0	5	1	5	NA	0	12	12	2	0	26	0	0	0	0	3	0	0	0	0	0	0	0	217.4	15	10.4	0	50.4
120314_1215	4	4	3	1	1	0.4	3	0.5	0	2	0	4	12	7	12	12	2	0	26	0	0	0	0	10	0	0	0	0	0	0	0	129.4	11	18.4	0	28.4
120314_1215	4	4	11	1	1	0.4	3	0.5	0	4	0	3	0	3	12	12	2	0	26	0	0	0	0	7	0	0	0	0	0	0	0	137.4	9	30.4	0	40.4
120314_1215	4	4	15	1	1	0.4	3	0.5	0	3	0	1	2	2	12	12	2	0	26	0	0	0	0	5	0	0	0	0	0	0	0	168.4	5	28.4	0	38.4
120314_1215	4	5	12	1	1	0.4	3	0.5	0	1	0	2	14	8	14	10	0	6	30	0	0	0	0	10	0	0	0	0	0	0	0	156.4	10	18	0	28
120314_1215	4	5	3	1	1	0.4	3	0.5	0	2	0	3	10	11	14	10	0	6	30	0	0	0	0	9	0	0	0	0	0	0	0	161.4	10	22	0	32
120314_1215	4	5	13	1	1	0.4	3	0.5	0	5	1	5	NA	10	14	10	0	6	30	0	0	0	0	1	0	0	0	0	0	0	0	269.4	5	12	0	52
120314_1215	4	5	11	1	1	0.4	3	0.5	0	4	0	4	6	10	14	10	0	6	30	0	0	0	0	4	0	0	0	0	0	0	0	173.4	3	26	0	36
120314_1215	4	5	15	1	1	0.4	3	0.5	0	3	0	1	0	5	14	10	0	6	30	0	0	0	0	5	0	0	0	0	0	0	0	210.4	2	32	0	42
120314_1215	4	6	13	1	1	0.4	3	0.5	0	5	1	5	NA	3	14	14	2	0	30	0	0	0	0	2	0	0	0	0	0	0	0	321.4	13	12	0	52
120314_1215	4	6	12	1	1	0.4	3	0.5	0	1	0	3	14	4	14	14	2	0	30	0	0	0	0	10	0	0	0	0	0	0	0	184.4	10	18	0	28
120314_1215	4	6	3	1	1	0.4	3	0.5	0	2	0	1	14	11	14	14	2	0	30	0	0	0	0	11	0	0	0	0	0	0	0	189.4	7	18	0	28
120314_1215	4	6	11	1	1	0.4	3	0.5	0	4	0	2	0	2	14	14	2	0	30	0	0	0	0	3	0	0	0	0	0	0	0	215.4	4	32	0	42
120314_1215	4	6	15	1	1	0.4	3	0.5	0	3	0	4	2	6	14	14	2	0	30	0	0	0	0	5	0	0	0	0	0	0	0	250.4	1	30	0	40
120314_1215	4	7	12	1	1	0.4	3	0.5	0	1	0	3	12	7	12	10	4	20	46	0	0	0	0	7	0	0	0	0	0	0	0	220.8	10	26.4	0	36.4
120314_1215	4	7	11	1	1	0.4	3	0.5	0	4	0	4	20	6	12	10	4	20	46	0	0	0	0	4	0	0	0	0	0	0	0	243.8	9	18.4	0	28.4
120314_1215	4	7	3	1	1	0.4	3	0.5	0	2	0	1	10	6	12	10	4	20	46	0	0	0	0	4	0	0	0	0	0	0	0	227.8	7	28.4	0	38.4
120314_1215	4	7	15	1	1	0.4	3	0.5	0	3	0	2	4	3	12	10	4	20	46	0	0	0	0	5	0	0	0	0	0	0	0	294.8	1	34.4	0	44.4
120314_1215	4	7	13	1	1	0.4	3	0.5	0	5	1	5	NA	15	12	10	4	20	46	0	0	0	0	0	0	0	0	0	0	0	0	379.8	0	18.4	0	58.4
120314_1215	4	8	12	1	1	0.4	3	0.5	0	1	0	4	12	4	12	16	6	0	34	0	0	0	0	8	0	0	0	0	0	0	0	252.4	10	21.6	0	31.6
120314_1215	4	8	3	1	1	0.4	3	0.5	0	2	0	2	16	9	12	16	6	0	34	0	0	0	0	3	0	0	0	0	0	0	0	255.4	10	17.6	0	27.6
120314_1215	4	8	11	1	1	0.4	3	0.5	0	4	0	3	0	2	12	16	6	0	34	0	0	0	0	5	0	0	0	0	0	0	0	287.4	4	33.6	0	43.6
120314_1215	4	8	15	1	1	0.4	3	0.5	0	3	0	1	6	0	12	16	6	0	34	0	0	0	0	8	0	0	0	0	0	0	0	332.4	3	27.6	0	37.6
120314_1215	4	8	13	1	1	0.4	3	0.5	0	5	1	5	NA	8	12	16	6	0	34	0	0	0	0	0	0	0	0	0	0	0	0	433.4	1	13.6	0	53.6
120314_1215	4	9	12	1	1	0.4	3	0.5	0	1	0	3	16	7	16	10	2	0	28	0	0	0	0	3	0	0	0	0	0	0	0	277.6	6	15.2	0	25.2
120314_1215	4	9	11	1	1	0.4	3	0.5	0	4	0	2	0	2	16	10	2	0	28	0	0	0	0	4	0	0	0	0	0	0	0	328.6	4	31.2	0	41.2
120314_1215	4	9	3	1	1	0.4	3	0.5	0	2	0	1	10	2	16	10	2	0	28	0	0	0	0	6	0	0	0	0	0	0	0	286.6	3	21.2	0	31.2
120314_1215	4	9	15	1	1	0.4	3	0.5	0	3	0	4	2	0	16	10	2	0	28	0	0	0	0	4	0	0	0	0	0	0	0	371.6	1	29.2	0	39.2
120314_1215	4	9	13	1	1	0.4	3	0.5	0	5	1	5	NA	2	16	10	2	0	28	0	0	0	0	0	0	0	0	0	0	0	0	484.6	0	11.2	0	51.2
120314_1215	4	10	12	1	1	0.4	3	0.5	0	1	0	2	10	5	10	10	2	0	22	0	0	0	0	8	0	0	0	0	0	0	0	306.4	6	18.8	0	28.8
120314_1215	4	10	3	1	1	0.4	3	0.5	0	2	0	3	10	5	10	10	2	0	22	0	0	0	0	4	0	0	0	0	0	0	0	315.4	6	18.8	0	28.8
120314_1215	4	10	11	1	1	0.4	3	0.5	0	4	0	4	0	3	10	10	2	0	22	0	0	0	0	4	0	0	0	0	0	0	0	367.4	4	28.8	0	38.8
120314_1215	4	10	15	1	1	0.4	3	0.5	0	3	0	1	2	1	10	10	2	0	22	0	0	0	0	5	0	0	0	0	0	0	0	408.4	1	26.8	0	36.8
120314_1215	4	10	13	1	1	0.4	3	0.5	0	5	1	5	NA	1	10	10	2	0	22	0	0	0	0	0	0	0	0	0	0	0	0	533.4	0	8.8	0	48.8
120314_1215	4	11	3	1	1	0.4	3	0.5	0	2	0	2	12	2	12	12	2	4	30	0	0	0	0	10	0	0	0	0	0	0	0	345.4	11	20	0	30
120314_1215	4	11	12	1	1	0.4	3	0.5	0	1	0	3	12	2	12	12	2	4	30	0	0	0	0	5	0	0	0	0	0	0	0	336.4	10	20	0	30
120314_1215	4	11	15	1	1	0.4	3	0.5	0	3	0	1	2	0	12	12	2	4	30	0	0	0	0	4	0	0	0	0	0	0	0	448.4	10	30	0	40
120314_1215	4	11	11	1	1	0.4	3	0.5	0	4	0	4	4	3	12	12	2	4	30	0	0	0	0	4	0	0	0	0	0	0	0	405.4	5	28	0	38
120314_1215	4	11	13	1	1	0.4	3	0.5	0	5	1	5	NA	3	12	12	2	4	30	0	0	0	0	0	0	0	0	0	0	0	0	585.4	0	12	0	52
120314_1215	4	12	12	1	1	0.4	3	0.5	0	1	0	3	12	2	12	12	0	4	28	0	0	0	0	8	0	0	0	0	0	0	0	365.6	5	19.2	0	29.2
120314_1215	4	12	11	1	1	0.4	3	0.5	0	4	0	1	4	3	12	12	0	4	28	0	0	0	0	3	0	0	0	0	0	0	0	442.6	4	27.2	0	37.2
120314_1215	4	12	3	1	1	0.4	3	0.5	0	2	0	4	12	3	12	12	0	4	28	0	0	0	0	4	0	0	0	0	0	0	0	374.6	3	19.2	0	29.2
120314_1215	4	12	13	1	1	0.4	3	0.5	0	5	1	5	NA	1	12	12	0	4	28	0	0	0	0	0	0	0	0	0	0	0	0	636.6	2	11.2	0	51.2
120314_1215	4	12	15	1	1	0.4	3	0.5	0	3	0	2	0	1	12	12	0	4	28	0	0	0	0	3	0	0	0	0	0	0	0	489.6	1	31.2	0	41.2
120314_1215	4	13	3	1	1	0.4	3	0.5	0	2	0	1	12	4	8	12	4	4	28	0	0	0	0	7	0	0	0	0	0	0	0	403.8	7	19.2	0	29.2
120314_1215	4	13	13	1	1	0.4	3	0.5	0	5	1	5	NA	0	8	12	4	4	28	0	0	0	0	2	0	0	0	0	0	0	0	687.8	5	11.2	0	51.2
120314_1215	4	13	12	1	1	0.4	3	0.5	0	1	0	3	8	2	8	12	4	4	28	0	0	0	0	7	0	0	0	0	0	0	0	398.8	4	23.2	0	33.2
120314_1215	4	13	11	1	1	0.4	3	0.5	0	4	0	2	4	1	8	12	4	4	28	0	0	0	0	4	0	0	0	0	0	0	0	479.8	3	27.2	0	37.2
120314_1215	4	13	15	1	1	0.4	3	0.5	0	3	0	4	4	5	8	12	4	4	28	0	0	0	0	5	0	0	0	0	0	0	0	526.8	0	27.2	0	37.2
120314_1215	4	14	3	1	1	0.4	3	0.5	0	2	0	3	12	6	10	12	6	4	32	0	0	0	0	6	0	0	0	0	0	0	0	434.6	7	20.8	0	30.8
120314_1215	4	14	11	1	1	0.4	3	0.5	0	4	0	4	4	1	10	12	6	4	32	0	0	0	0	4	0	0	0	0	0	0	0	518.6	5	28.8	0	38.8
120314_1215	4	14	12	1	1	0.4	3	0.5	0	1	0	2	10	5	10	12	6	4	32	0	0	0	0	3	0	0	0	0	0	0	0	431.6	5	22.8	0	32.8
120314_1215	4	14	15	1	1	0.4	3	0.5	0	3	0	1	6	0	10	12	6	4	32	0	0	0	0	4	0	0	0	0	0	0	0	563.6	1	26.8	0	36.8
120314_1215	4	14	13	1	1	0.4	3	0.5	0	5	1	5	NA	3	10	12	6	4	32	0	0	0	0	0	0	0	0	0	0	0	0	740.6	NA	12.8	0	52.8
120314_1215	4	15	11	1	1	0.4	3	0.5	0	4	0	3	4	2	12	12	8	4	36	0	0	0	0	4	0	0	0	0	0	0	0	559	7	30.4	0	40.4
120314_1215	4	15	12	1	1	0.4	3	0.5	0	1	0	2	12	6	12	12	8	4	36	0	0	0	0	5	0	0	0	0	0	0	0	464	4	22.4	0	32.4
120314_1215	4	15	3	1	1	0.4	3	0.5	0	2	0	1	12	2	12	12	8	4	36	0	0	0	0	4	0	0	0	0	0	0	0	467	3	22.4	0	32.4
120314_1215	4	15	13	1	1	0.4	3	0.5	0	5	1	5	NA	2	12	12	8	4	36	0	0	0	0	4	0	0	0	0	0	0	0	795	3	14.4	0	54.4
120314_1215	4	15	15	1	1	0.4	3	0.5	0	3	0	4	8	1	12	12	8	4	36	0	0	0	0	4	0	0	0	0	0	0	0	600	2	26.4	0	36.4
120314_1215	4	16	12	1	1	0.4	3	0.5	0	1	0	3	12	7	12	12	6	4	34	0	0	0	0	3	0	0	0	0	0	0	0	495.6	9	21.6	0	31.6
120314_1215	4	16	11	1	1	0.4	3	0.5	0	4	0	2	4	1	12	12	6	4	34	0	0	0	0	5	0	0	0	0	0	0	0	598.6	6	29.6	0	39.6
120314_1215	4	16	3	1	1	0.4	3	0.5	0	2	0	4	12	3	12	12	6	4	34	0	0	0	0	4	0	0	0	0	0	0	0	498.6	1	21.6	0	31.6
120314_1215	4	16	13	1	1	0.4	3	0.5	0	5	1	5	NA	2	12	12	6	4	34	0	0	0	0	3	0	0	0	0	0	0	0	848.6	1	13.6	0	53.6
120314_1215	4	16	15	1	1	0.4	3	0.5	0	3	0	1	6	1	12	12	6	4	34	0	0	0	0	3	0	0	0	0	0	0	0	637.6	1	27.6	0	37.6
120314_1215	4	17	12	1	1	0.4	3	0.5	0	1	0	4	10	5	10	14	2	4	30	0	0	0	0	8	0	0	0	0	0	0	0	527.6	5	22	0	32
120314_1215	4	17	11	1	1	0.4	3	0.5	0	4	0	2	4	1	10	14	2	4	30	0	0	0	0	3	0	0	0	0	0	0	0	636.6	4	28	0	38
120314_1215	4	17	3	1	1	0.4	3	0.5	0	2	0	3	14	4	10	14	2	4	30	0	0	0	0	3	0	0	0	0	0	0	0	526.6	2	18	0	28
120314_1215	4	17	13	1	1	0.4	3	0.5	0	5	1	5	NA	1	10	14	2	4	30	0	0	0	0	0	0	0	0	0	0	0	0	900.6	2	12	0	52
120314_1215	4	17	15	1	1	0.4	3	0.5	0	3	0	1	2	0	10	14	2	4	30	0	0	0	0	4	0	0	0	0	0	0	0	677.6	0	30	0	40
120314_1215	4	18	13	1	1	0.4	3	0.5	0	5	1	5	NA	0	12	12	10	4	38	0	0	0	0	2	0	0	0	0	0	0	0	955.8	9	15.2	0	55.2
120314_1215	4	18	11	1	1	0.4	3	0.5	0	4	0	2	4	3	12	12	10	4	38	0	0	0	0	5	0	0	0	0	0	0	0	677.8	4	31.2	0	41.2
120314_1215	4	18	12	1	1	0.4	3	0.5	0	1	0	1	12	10	12	12	10	4	38	0	0	0	0	3	0	0	0	0	0	0	0	560.8	4	23.2	0	33.2
120314_1215	4	18	15	1	1	0.4	3	0.5	0	3	0	3	10	0	12	12	10	4	38	0	0	0	0	3	0	0	0	0	0	0	0	712.8	3	25.2	0	35.2
120314_1215	4	18	3	1	1	0.4	3	0.5	0	2	0	4	12	3	12	12	10	4	38	0	0	0	0	3	0	0	0	0	0	0	0	559.8	2	23.2	0	33.2
120314_1215	4	19	11	1	1	0.4	3	0.5	0	4	0	2	4	6	14	12	2	4	32	0	0	0	0	4	0	0	0	0	0	0	0	716.6	11	28.8	0	38.8
120314_1215	4	19	12	1	1	0.4	3	0.5	0	1	0	3	14	2	14	12	2	4	32	0	0	0	0	6	0	0	0	0	0	0	0	589.6	3	18.8	0	28.8
120314_1215	4	19	3	1	1	0.4	3	0.5	0	2	0	4	12	3	14	12	2	4	32	0	0	0	0	3	0	0	0	0	0	0	0	590.6	2	20.8	0	30.8
120314_1215	4	19	13	1	1	0.4	3	0.5	0	5	1	5	NA	4	14	12	2	4	32	0	0	0	0	0	0	0	0	0	0	0	0	1008.6	2	12.8	0	52.8
120314_1215	4	19	15	1	1	0.4	3	0.5	0	3	0	1	2	0	14	12	2	4	32	0	0	0	0	6	0	0	0	0	0	0	0	753.6	0	30.8	0	40.8
120314_1215	4	20	12	1	1	0.4	3	0.5	0	1	0	4	12	6	12	12	4	4	32	0	0	0	0	4	0	0	0	0	0	0	0	620.4	7	20.8	0	30.8
120314_1215	4	20	11	1	1	0.4	3	0.5	0	4	0	2	4	12	12	12	4	4	32	0	0	0	0	3	0	0	0	0	0	0	0	755.4	3	28.8	0	38.8
120314_1215	4	20	15	1	1	0.4	3	0.5	0	3	0	1	4	1	12	12	4	4	32	0	0	0	0	4	0	0	0	0	0	0	0	792.4	2	28.8	0	38.8
120314_1215	4	20	13	1	1	0.4	3	0.5	0	5	1	5	NA	3	12	12	4	4	32	0	0	0	0	14	0	0	0	0	0	0	0	1061.4	1	12.8	0	52.8
120314_1215	4	20	3	1	1	0.4	3	0.5	0	2	0	3	12	1	12	12	4	4	32	0	0	0	0	11	0	0	0	0	0	0	0	621.4	1	20.8	0	30.8
120314_1215	4	21	3	1	1	0.4	3	0.5	0	2	0	4	12	1	10	12	6	4	32	0	0	0	0	2	0	0	0	0	0	0	0	652.2	12	20.8	0	30.8
120314_1215	4	21	12	1	1	0.4	3	0.5	0	1	0	3	10	1	10	12	6	4	32	0	0	0	0	4	0	0	0	0	0	0	0	653.2	9	22.8	0	32.8
120314_1215	4	21	13	1	1	0.4	3	0.5	0	5	1	5	NA	0	10	12	6	4	32	0	0	0	0	0	0	0	0	0	0	0	0	1114.2	8	12.8	0	52.8
120314_1215	4	21	11	1	1	0.4	3	0.5	0	4	0	2	4	3	10	12	6	4	32	0	0	0	0	4	0	0	0	0	0	0	0	794.2	0	28.8	0	38.8
120314_1215	4	21	15	1	1	0.4	3	0.5	0	3	0	1	6	1	10	12	6	4	32	0	0	0	0	3	0	0	0	0	0	0	0	829.2	0	26.8	0	36.8
120314_1215	4	22	11	1	1	0.4	3	0.5	0	4	0	2	4	1	10	12	2	4	28	0	0	0	0	6	0	0	0	0	0	0	0	831.4	9	27.2	0	37.2
120314_1215	4	22	3	1	1	0.4	3	0.5	0	2	0	4	12	0	10	12	2	4	28	0	0	0	0	9	0	0	0	0	0	0	0	681.4	8	19.2	0	29.2
120314_1215	4	22	12	1	1	0.4	3	0.5	0	1	0	1	10	3	10	12	2	4	28	0	0	0	0	5	0	0	0	0	0	0	0	684.4	5	21.2	0	31.2
120314_1215	4	22	13	1	1	0.4	3	0.5	0	5	1	5	NA	1	10	12	2	4	28	0	0	0	0	6	0	0	0	0	0	0	0	1165.4	4	11.2	0	51.2
120314_1215	4	22	15	1	1	0.4	3	0.5	0	3	0	3	2	0	10	12	2	4	28	0	0	0	0	2	0	0	0	0	0	0	0	868.4	3	29.2	0	39.2
120314_1215	4	23	11	1	1	0.4	3	0.5	0	4	0	3	0	5	10	12	6	0	28	0	0	0	0	6	0	0	0	0	0	0	0	872.6	6	31.2	0	41.2
120314_1215	4	23	13	1	1	0.4	3	0.5	0	5	1	5	NA	2	10	12	6	0	28	0	0	0	0	1	0	0	0	0	0	0	0	1216.6	4	11.2	0	51.2
120314_1215	4	23	12	1	1	0.4	3	0.5	0	1	0	1	10	4	10	12	6	0	28	0	0	0	0	6	0	0	0	0	0	0	0	715.6	3	21.2	0	31.2
120314_1215	4	23	3	1	1	0.4	3	0.5	0	2	0	4	12	1	10	12	6	0	28	0	0	0	0	2	0	0	0	0	0	0	0	710.6	3	19.2	0	29.2
120314_1215	4	23	15	1	1	0.4	3	0.5	0	3	0	2	6	0	10	12	6	0	28	0	0	0	0	3	0	0	0	0	0	0	0	903.6	0	25.2	0	35.2
120314_1215	4	24	12	1	1	0.4	3	0.5	0	1	0	1	10	8	10	12	2	0	24	0	0	0	0	3	0	0	0	0	0	0	0	745.2	8	19.6	0	29.6
120314_1215	4	24	11	1	1	0.4	3	0.5	0	4	0	3	0	4	10	12	2	0	24	0	0	0	0	7	0	0	0	0	0	0	0	912.2	5	29.6	0	39.6
120314_1215	4	24	15	1	1	0.4	3	0.5	0	3	0	2	2	0	10	12	2	0	24	0	0	0	0	6	0	0	0	0	0	0	0	941.2	2	27.6	0	37.6
120314_1215	4	24	3	1	1	0.4	3	0.5	0	2	0	4	12	4	10	12	2	0	24	0	0	0	0	4	0	0	0	0	0	0	0	738.2	1	17.6	0	27.6
120314_1215	4	24	13	1	1	0.4	3	0.5	0	5	1	5	NA	4	10	12	2	0	24	0	0	0	0	2	0	0	0	0	0	0	0	1266.2	1	9.6	0	49.6
120314_1215	4	25	12	1	1	0.4	3	0.5	0	1	0	4	8	3	8	10	2	0	20	0	0	0	0	2	0	0	0	0	0	0	0	775.2	11	20	0	30
120314_1215	4	25	11	1	1	0.4	3	0.5	0	4	0	2	0	5	8	10	2	0	20	0	0	0	0	4	0	0	0	0	0	0	0	950.2	7	28	0	38
120314_1215	4	25	13	1	1	0.4	3	0.5	0	5	1	5	NA	1	8	10	2	0	20	0	0	0	0	4	0	0	0	0	0	0	0	1314.2	2	8	0	48
120314_1215	4	25	3	1	1	0.4	3	0.5	0	2	0	3	10	1	8	10	2	0	20	0	0	0	0	6	0	0	0	0	0	0	0	766.2	0	18	0	28
120314_1215	4	25	15	1	1	0.4	3	0.5	0	3	0	1	2	0	8	10	2	0	20	0	0	0	0	5	0	0	0	0	0	0	0	977.2	0	26	0	36
120314_1215	4	26	3	1	1	0.4	3	0.5	0	2	0	3	10	4	12	10	2	4	28	0	0	0	0	5	0	0	0	0	0	0	0	797.4	4	21.2	0	31.2
120314_1215	4	26	12	1	1	0.4	3	0.5	0	1	0	2	12	5	12	10	2	4	28	0	0	0	0	2	0	0	0	0	0	0	0	804.4	4	19.2	0	29.2
120314_1215	4	26	11	1	1	0.4	3	0.5	0	4	0	1	4	2	12	10	2	4	28	0	0	0	0	5	0	0	0	0	0	0	0	987.4	1	27.2	0	37.2
120314_1215	4	26	13	1	1	0.4	3	0.5	0	5	1	5	NA	4	12	10	2	4	28	0	0	0	0	0	0	0	0	0	0	0	0	1365.4	1	11.2	0	51.2
120314_1215	4	26	15	1	1	0.4	3	0.5	0	3	0	4	2	2	12	10	2	4	28	0	0	0	0	4	0	0	0	0	0	0	0	1016.4	0	29.2	0	39.2
120314_1215	4	27	11	1	1	0.4	3	0.5	0	4	0	2	4	3	10	10	0	4	24	0	0	0	0	3	0	0	0	0	0	0	0	1023	5	25.6	0	35.6
120314_1215	4	27	12	1	1	0.4	3	0.5	0	1	0	1	10	1	10	10	0	4	24	0	0	0	0	5	0	0	0	0	0	0	0	834	4	19.6	0	29.6
120314_1215	4	27	13	1	1	0.4	3	0.5	0	5	1	5	NA	0	10	10	0	4	24	0	0	0	0	1	0	0	0	0	0	0	0	1415	4	9.6	0	49.6
120314_1215	4	27	15	1	1	0.4	3	0.5	0	3	0	4	0	0	10	10	0	4	24	0	0	0	0	3	0	0	0	0	0	0	0	1056	2	29.6	0	39.6
120314_1215	4	27	3	1	1	0.4	3	0.5	0	2	0	3	10	2	10	10	0	4	24	0	0	0	0	3	0	0	0	0	0	0	0	827	1	19.6	0	29.6
120314_1215	4	28	12	1	1	0.4	3	0.5	0	1	0	4	10	3	10	12	0	4	26	0	0	0	0	6	0	0	0	0	0	0	0	864.4	6	20.4	0	30.4
120314_1215	4	28	11	1	1	0.4	3	0.5	0	4	0	1	4	1	10	12	0	4	26	0	0	0	0	5	0	0	0	0	0	0	0	1059.4	5	26.4	0	36.4
120314_1215	4	28	3	1	1	0.4	3	0.5	0	2	0	3	12	4	10	12	0	4	26	0	0	0	0	3	0	0	0	0	0	0	0	855.4	1	18.4	0	28.4
120314_1215	4	28	13	1	1	0.4	3	0.5	0	5	1	5	NA	2	10	12	0	4	26	0	0	0	0	2	0	0	0	0	0	0	0	1465.4	1	10.4	0	50.4
120314_1215	4	28	15	1	1	0.4	3	0.5	0	3	0	2	0	2	10	12	0	4	26	0	0	0	0	2	0	0	0	0	0	0	0	1096.4	0	30.4	0	40.4
120314_1215	4	29	11	1	1	0.4	3	0.5	0	4	0	2	2	3	10	10	0	2	22	0	0	0	0	2	0	0	0	0	0	0	0	1096.2	4	26.8	0	36.8
120314_1215	4	29	12	1	1	0.4	3	0.5	0	1	0	4	10	3	10	10	0	2	22	0	0	0	0	3	0	0	0	0	0	0	0	893.2	2	18.8	0	28.8
120314_1215	4	29	15	1	1	0.4	3	0.5	0	3	0	3	0	1	10	10	0	2	22	0	0	0	0	3	0	0	0	0	0	0	0	1135.2	2	28.8	0	38.8
120314_1215	4	29	13	1	1	0.4	3	0.5	0	5	1	5	NA	0	10	10	0	2	22	0	0	0	0	1	0	0	0	0	0	0	0	1514.2	2	8.8	0	48.8
120314_1215	4	29	3	1	1	0.4	3	0.5	0	2	0	1	10	3	10	10	0	2	22	0	0	0	0	3	0	0	0	0	0	0	0	884.2	1	18.8	0	28.8
120314_1215	4	30	12	1	1	0.4	3	0.5	0	1	0	2	12	7	12	0	0	2	14	0	0	0	0	2	0	0	0	0	0	0	0	916.8	9	13.6	0	23.6
120314_1215	4	30	3	1	1	0.4	3	0.5	0	2	0	1	0	2	12	0	0	2	14	0	0	0	0	3	0	0	0	0	0	0	0	919.8	7	25.6	0	35.6
120314_1215	4	30	13	1	1	0.4	3	0.5	0	5	1	5	NA	1	12	0	0	2	14	0	0	0	0	2	0	0	0	0	0	0	0	1559.8	7	5.6	0	45.6
120314_1215	4	30	11	1	1	0.4	3	0.5	0	4	0	4	2	1	12	0	0	2	14	0	0	0	0	3	0	0	0	0	0	0	0	1129.8	2	23.6	0	33.6
120314_1215	4	30	15	1	1	0.4	3	0.5	0	3	0	3	0	4	12	0	0	2	14	0	0	0	0	3	0	0	0	0	0	0	0	1170.8	1	25.6	0	35.6
120314_1215	4	1	6	2	1	0.4	3	0.5	5	3	0	2	6	17	2	4	6	20	32	1	1	0	1	24	5	3	8	2	8	3	18	9.8	32	26.8	24	9.799999
120314_1215	4	1	10	2	1	0.4	3	0.5	9	2	0	3	4	16	2	4	6	20	32	1	0	1	0	49	5	3	8	2	3	2	18	27.8	24	28.8	9	27.8
120314_1215	4	1	17	2	1	0.4	3	0.5	7	4	0	1	20	3	2	4	6	20	32	3	1	6	0	35	5	3	8	2	2	10	18	6.8	19	12.8	6	6.8
120314_1215	4	1	14	2	1	0.4	3	0.5	8	1	0	4	2	14	2	4	6	20	32	0	1	1	1	24	5	3	8	2	5	3	18	22.8	19	30.8	15	22.8
120314_1215	4	1	7	2	1	0.4	3	0.5	6	5	1	5	NA	3	2	4	6	20	32	0	0	0	0	10	5	3	8	2	18	0	18	34.8	8	12.8	54	34.8
120314_1215	4	2	6	2	1	0.4	3	0.5	0	3	0	2	8	4	0	4	8	16	28	2	2	0	2	16	6	7	5	2	5	6	20	22	23	23.2	15	12.2
120314_1215	4	2	10	2	1	0.4	3	0.5	0	2	0	4	4	10	0	4	8	16	28	0	0	0	0	28	6	7	5	2	7	0	20	44	19	27.2	21	16.2
120314_1215	4	2	14	2	1	0.4	3	0.5	0	1	0	1	0	6	0	4	8	16	28	0	2	2	0	15	6	7	5	2	6	4	20	42	16	31.2	18	19.2
120314_1215	4	2	17	2	1	0.4	3	0.5	0	4	0	3	16	20	0	4	8	16	28	4	3	3	0	8	6	7	5	2	2	10	20	16	10	15.2	6	9.2
120314_1215	4	2	7	2	1	0.4	3	0.5	0	5	1	5	NA	2	0	4	8	16	28	0	0	0	0	3	6	7	5	2	20	0	20	66	10	11.2	60	31.2
120314_1215	4	3	10	2	1	0.4	3	0.5	0	2	0	1	0	3	2	0	6	20	28	1	0	1	1	18	4	10	1	7	10	3	22	52.2	35	31.2	30	8.200001
120314_1215	4	3	6	2	1	0.4	3	0.5	0	3	0	2	6	9	2	0	6	20	28	0	2	0	5	27	4	10	1	7	1	7	22	47.2	20	25.2	3	25.2
120314_1215	4	3	14	2	1	0.4	3	0.5	0	1	0	3	2	5	2	0	6	20	28	0	1	0	1	8	4	10	1	7	4	2	22	67.2	8	29.2	12	25.2
120314_1215	4	3	7	2	1	0.4	3	0.5	0	5	1	5	NA	1	2	0	6	20	28	0	0	0	0	5	4	10	1	7	22	0	22	95.2	4	11.2	66	29.2
120314_1215	4	3	17	2	1	0.4	3	0.5	0	4	0	4	20	5	2	0	6	20	28	3	7	0	0	22	4	10	1	7	7	10	22	6.2	2	11.2	21	-9.8
120314_1215	4	4	10	2	1	0.4	3	0.5	0	2	0	2	2	3	6	2	4	0	12	2	0	2	2	27	6	7	2	6	7	6	21	58	45	22.8	21	5.799999
120314_1215	4	4	17	2	1	0.4	3	0.5	0	4	0	3	0	1	6	2	4	0	12	4	6	0	0	24	6	7	2	6	6	10	21	13	11	24.8	18	6.799999
120314_1215	4	4	6	2	1	0.4	3	0.5	0	3	0	4	4	8	6	2	4	0	12	0	1	0	3	9	6	7	2	6	2	4	21	68	9	20.8	6	20.8
120314_1215	4	4	7	2	1	0.4	3	0.5	0	5	1	5	NA	1	6	2	4	0	12	0	0	0	0	1	6	7	2	6	21	0	21	119	7	4.8	63	23.8
120314_1215	4	4	14	2	1	0.4	3	0.5	0	1	0	1	6	4	6	2	4	0	12	0	0	0	1	8	6	7	2	6	6	1	21	77	4	18.8	18	9.799999
120314_1215	4	5	6	2	1	0.4	3	0.5	0	3	0	3	6	8	0	2	6	10	18	0	0	0	2	10	5	2	5	4	5	2	16	82.2	17	21.2	15	14.2
120314_1215	4	5	17	2	1	0.4	3	0.5	0	4	0	1	10	2	0	2	6	10	18	2	2	2	0	11	5	2	5	4	4	6	16	22.2	12	17.2	12	9.200001
120314_1215	4	5	10	2	1	0.4	3	0.5	0	2	0	2	2	10	0	2	6	10	18	3	0	3	2	8	5	2	5	4	2	8	16	79.2	12	25.2	6	21.2
120314_1215	4	5	7	2	1	0.4	3	0.5	0	5	1	5	NA	3	0	2	6	10	18	0	0	0	0	2	5	2	5	4	16	0	16	150.2	4	7.2	48	31.2
120314_1215	4	5	14	2	1	0.4	3	0.5	0	1	0	4	0	10	0	2	6	10	18	0	0	0	0	8	5	2	5	4	5	0	16	99.2	2	27.2	15	22.2
120314_1215	4	6	10	2	1	0.4	3	0.5	0	2	0	3	2	3	6	2	0	10	18	3	0	1	1	26	3	0	1	1	0	5	5	109.4	12	25.2	0	30.2
120314_1215	4	6	17	2	1	0.4	3	0.5	0	4	0	2	10	3	6	2	0	10	18	0	0	0	0	10	3	0	1	1	1	0	5	46.4	10	17.2	3	24.2
120314_1215	4	6	6	2	1	0.4	3	0.5	0	3	0	1	0	5	6	2	0	10	18	0	0	0	0	11	3	0	1	1	1	0	5	116.4	4	27.2	3	34.2
120314_1215	4	6	14	2	1	0.4	3	0.5	0	1	0	4	6	4	6	2	0	10	18	0	0	0	0	7	3	0	1	1	3	0	5	121.4	2	21.2	9	22.2
120314_1215	4	6	7	2	1	0.4	3	0.5	0	5	1	5	NA	3	6	2	0	10	18	0	0	0	0	2	3	0	1	1	5	0	5	192.4	2	7.2	15	42.2
120314_1215	4	7	10	2	1	0.4	3	0.5	0	2	0	1	2	3	20	2	2	20	44	3	0	3	2	9	3	0	3	2	0	8	8	147	16	35.6	0	37.6
120314_1215	4	7	6	2	1	0.4	3	0.5	0	3	0	3	2	4	20	2	2	20	44	0	0	0	0	8	3	0	3	2	3	0	8	153	5	35.6	9	36.6
120314_1215	4	7	14	2	1	0.4	3	0.5	0	1	0	4	20	5	20	2	2	20	44	0	0	0	0	6	3	0	3	2	3	0	8	140	5	17.6	9	18.6
120314_1215	4	7	17	2	1	0.4	3	0.5	0	4	0	2	20	2	20	2	2	20	44	0	0	0	0	3	3	0	3	2	2	0	8	68	3	17.6	6	21.6
120314_1215	4	7	7	2	1	0.4	3	0.5	0	5	1	5	NA	0	20	2	2	20	44	0	0	0	0	2	3	0	3	2	8	0	8	242	2	17.6	24	49.6
120314_1215	4	8	10	2	1	0.4	3	0.5	0	2	0	2	0	4	20	0	4	20	44	1	0	1	2	10	2	1	1	2	1	4	6	187.6	14	37.6	3	40.6
120314_1215	4	8	17	2	1	0.4	3	0.5	0	4	0	1	20	1	20	0	4	20	44	0	0	0	0	7	2	1	1	2	2	0	6	89.6	5	17.6	6	21.6
120314_1215	4	8	6	2	1	0.4	3	0.5	0	3	0	4	4	3	20	0	4	20	44	1	1	0	0	7	2	1	1	2	1	2	6	191.6	3	33.6	3	38.6
120314_1215	4	8	7	2	1	0.4	3	0.5	0	5	1	5	NA	0	20	0	4	20	44	0	0	0	0	1	2	1	1	2	6	0	6	293.6	3	17.6	18	51.6
120314_1215	4	8	14	2	1	0.4	3	0.5	0	1	0	3	20	1	20	0	4	20	44	0	0	0	0	7	2	1	1	2	2	0	6	161.6	1	17.6	6	21.6
120314_1215	4	9	10	2	1	0.4	3	0.5	0	2	0	3	0	7	10	0	4	20	34	2	0	2	0	6	2	0	2	1	0	4	5	227.2	14	33.6	0	39.6
120314_1215	4	9	6	2	1	0.4	3	0.5	0	3	0	2	4	2	10	0	4	20	34	0	0	0	1	4	2	0	2	1	2	1	5	224.2	4	29.6	6	32.6
120314_1215	4	9	17	2	1	0.4	3	0.5	0	4	0	1	20	1	10	0	4	20	34	0	0	0	0	3	2	0	2	1	1	0	5	110.2	4	13.6	3	20.6
120314_1215	4	9	14	2	1	0.4	3	0.5	0	1	0	4	10	2	10	0	4	20	34	0	0	0	0	6	2	0	2	1	2	0	5	189.2	3	23.6	6	27.6
120314_1215	4	9	7	2	1	0.4	3	0.5	0	5	1	5	NA	0	10	0	4	20	34	0	0	0	0	1	2	0	2	1	5	0	5	342.2	2	13.6	15	48.6
120314_1215	4	10	10	2	1	0.4	3	0.5	0	2	0	1	4	13	16	4	10	20	50	2	0	1	2	5	2	0	1	2	0	5	5	268.2	17	36	0	41
120314_1215	4	10	6	2	1	0.4	3	0.5	0	3	0	3	10	7	16	4	10	20	50	0	0	0	0	3	2	0	1	2	1	0	5	261.2	6	30	3	37
120314_1215	4	10	17	2	1	0.4	3	0.5	0	4	0	2	20	2	16	4	10	20	50	0	0	0	0	2	2	0	1	2	2	0	5	134.2	3	20	6	24
120314_1215	4	10	14	2	1	0.4	3	0.5	0	1	0	4	16	8	16	4	10	20	50	0	0	0	0	6	2	0	1	2	2	0	5	217.2	1	24	6	28
[truncated: 5,201 more rows]
