# Supplementary material for: Monopolizing Sanctioning Power under Noise Eliminates Perverse Punishment But Does Not Increase Cooperation
Source: Front Behav Neurosci. 2016 Sep 29;10:180. doi: 10.3389/fnbeh.2016.00180 (PMC5040719; doi:10.3389/fnbeh.2016.00180)
Supplement: Supplementary file 3 [file DataSheet2.CSV]

SessionID	SessionID
Session	Session Number
Period	Period of session
Subject	Subject (ID in session)
Group	Group ID (in session)
treatment	Institution: 1=DEC, 2=CEN
multi	alpha
k	punishment leverage
lambda	likelihood of correct signal
rank	random grouping in Period 1
Type	random names for C players (1-4) in Period
Authority	identifier for authority
randrank	internal to program
Contribution	Contribution
Time_Contribution	Time it took to go through contribution stage
con1	Contribution of player with Type==1
con2	Contribution of player with Type==2
con3	Contribution of player with Type==3
con4	Contribution of player with Type==4
SumCon	sum of contributions
input_T1	Punishment points attributed to Type==1 player
input_T2	Punishment points attributed to Type==2 player
input_T3	Punishment points attributed to Type==3 player
input_T4	Punishment points attributed to Type==4 player
Time_Punishment	Time it took to go through punishment stage
Sum1	sum of punishment points for Type=1
Sum2	sum of punishment points for Type=2
Sum3	sum of punishment points for Type=3
Sum4	sum of punishment points for Type=4
SumMe	Role C: Sum of received punishment points: Authority: Sum of punishment points distributed in group
Kosten	Role C: Costs for attributing punishment points
TotalSum	Sum of punishment points in group
endgewinn	cummulative profit
Time_ProfitStage	Time it took to go through Profit screen
PG	return from public good
Pun	Role C: Deduction Points; Authority: Deduction Points in group
Gewinn	Payoff this Period
